# Supplementary material for: (E)-2-[2-(4-Chloro­benzyl­idene)hydrazin­yl]-4-[3-(morpholin-4-ium-4-yl)propyl­amino]­quinazolin-1-ium bis­(perchlorate)
Source: Acta Crystallogr Sect E Struct Rep Online. 2012 May 19;68(Pt 6):o1819. doi: 10.1107/S1600536812021678 (PMC3379393; doi:10.1107/S1600536812021678)
Supplement: Supplementary file 1 [file e-68-o1819-sup1.cif]

##############################################################################
#                                                                            #
# This CIF contains the data in a paper accepted for publication in          #
# Acta Crystallographica Section E. It conforms to the requirements of       #
# Notes for Authors for Acta Crystallographica Section E, and has been       #
# peer reviewed under the auspices of the IUCr Commission on Journals.       #
#                                                                            #
# Full details of the Crystallographic Information File format               #
# are given in the paper "The Crystallographic Information File (CIF):       #
# a New Standard Archive File for Crystallography" by S. R. Hall, F. H.      #
# Allen and I. D. Brown [Acta Cryst. (1991), A47, 655-685].                  #
#                                                                            #
# The current version of the core CIF dictionary is obtainable from          #
# ftp://ftp.iucr.org/pub/cif_core.dic.                                       #
#                                                                            #
# Software is freely available for graphical display of the structure(s)     #
# in this CIF. For information consult the CIF software page                 #
# http://www.iucr.org/resources/cif/software.                                #
#                                                                            #
# This file may be used for bona fide research purposes within the           #
# scientific community so long as proper attribution is given to the journal # 
# article from which it was obtained.                                        #
#                                                                            #
##############################################################################
data_I
_audit_creation_method     SHELXL-97
_chemical_name_systematic
;
(<i>E</i>)-2-[2-(4-Chlorobenzylidene)hydrazinyl]-4-[3-(morpholin-4-ium-
4-yl)propylamino]quinazolin-1-ium bis(perchlorate)
;
_chemical_name_common     ?
_chemical_formula_moiety     'C22 H27 Cl N6 O 2+, 2(Cl O4 -)'
_chemical_formula_sum     'C22 H27 Cl3 N6 O9'
_chemical_formula_iupac     'C22 H27 Cl N6 O 2+, 2Cl O4 -'
_chemical_formula_weight     625.85
_chemical_melting_point     ?
_symmetry_cell_setting     monoclinic
_symmetry_space_group_name_H-M     'P 21/n'
_symmetry_space_group_name_Hall     '-P 2yn'
loop_
    _symmetry_equiv_pos_as_xyz
    'x, y, z'
    '-x+1/2, y+1/2, -z+1/2'
    '-x, -y, -z'
    'x-1/2, -y-1/2, z-1/2'
_cell_length_a     16.1835(7)
_cell_length_b     11.6719(4)
_cell_length_c     16.7332(6)
_cell_angle_alpha     90.00
_cell_angle_beta     112.127(3)
_cell_angle_gamma     90.00
_cell_volume     2927.98(19)
_cell_formula_units_Z     4
_cell_measurement_reflns_used     1056
_cell_measurement_theta_min     2.985
_cell_measurement_theta_max     19.410
_cell_measurement_temperature     293(2)
_exptl_crystal_description     Block
_exptl_crystal_colour     Colorless
_exptl_crystal_size_max     0.28
_exptl_crystal_size_mid     0.26
_exptl_crystal_size_min     0.23
_exptl_crystal_density_diffrn     1.420
_exptl_crystal_density_meas     ?
_exptl_crystal_density_method     'not measured'
_exptl_crystal_F_000     1296
_exptl_absorpt_coefficient_mu     0.371
_exptl_absorpt_correction_type     multi-scan
_exptl_absorpt_process_details     '(SADABS; Sheldrick, 1996)'
_exptl_absorpt_correction_T_min     0.9033
_exptl_absorpt_correction_T_max     0.9196
_exptl_special_details
;
;
_diffrn_ambient_temperature     293(2)
_diffrn_radiation_type     MoK\a
_diffrn_radiation_wavelength     0.71073
_diffrn_radiation_source     'fine-focus sealed tube'
_diffrn_radiation_monochromator     graphite
_diffrn_measurement_device_type     'Bruker SMART CCD area-detector'
_diffrn_measurement_method     'phi and omega scans'
_diffrn_detector_area_resol_mean     ?
_diffrn_reflns_number     16024
_diffrn_reflns_av_R_equivalents     0.0830
_diffrn_reflns_av_sigmaI/netI     0.0847
_diffrn_reflns_theta_min     2.18
_diffrn_reflns_theta_max     25.00
_diffrn_reflns_theta_full     25.00
_diffrn_measured_fraction_theta_max     0.996
_diffrn_measured_fraction_theta_full     0.996
_diffrn_reflns_limit_h_min     -17
_diffrn_reflns_limit_h_max     19
_diffrn_reflns_limit_k_min     -13
_diffrn_reflns_limit_k_max     13
_diffrn_reflns_limit_l_min     -19
_diffrn_reflns_limit_l_max     19
_diffrn_standards_number     ?
_diffrn_standards_interval_count     ?
_diffrn_standards_interval_time     ?
_diffrn_standards_decay_%     ?
_refine_special_details
;
Refinement of <i>F</i>^2^ against ALL reflections. The weighted <i>R</i>-factor
<i>wR</i> and goodness of fit <i>S</i> are based on <i>F</i>^2^, conventional
<i>R</i>-factors <i>R</i> are based on <i>F</i>, with <i>F</i> set to zero for
negative <i>F</i>^2^. The threshold expression of <i>F</i>^2^ >
\s(<i>F</i>^2^) is used only for calculating <i>R</i>-factors(gt) <i>etc</i>.
and is not relevant to the choice of reflections for refinement.
<i>R</i>-factors based on <i>F</i>^2^ are statistically about twice as large
as those based on <i>F</i>, and <i>R</i>- factors based on ALL data will be
even larger.
;
_reflns_number_total     5127
_reflns_number_gt     2840
_reflns_threshold_expression     I>2sigma(I)
_refine_ls_structure_factor_coef     Fsqd
_refine_ls_matrix_type     full
_refine_ls_R_factor_all     0.1327
_refine_ls_R_factor_gt     0.0701
_refine_ls_wR_factor_gt     0.1867
_refine_ls_wR_factor_ref     0.2151
_refine_ls_goodness_of_fit_ref     1.023
_refine_ls_restrained_S_all     1.025
_refine_ls_number_reflns     5127
_refine_ls_number_parameters     361
_refine_ls_number_restraints     6
_refine_ls_hydrogen_treatment     constr
_refine_ls_weighting_scheme     calc
_refine_ls_weighting_details
         'calc w=1/[\s^2^(Fo^2^)+(0.1136P)^2^+0.0000P] where P=(Fo^2^+2Fc^2^)/3'
_atom_sites_solution_hydrogens     geom
_atom_sites_solution_primary     direct
_atom_sites_solution_secondary     difmap
_refine_ls_shift/su_max     0.000
_refine_ls_shift/su_mean     0.000
_refine_diff_density_max     1.133
_refine_diff_density_min     -0.488
_refine_ls_extinction_method     none
_refine_ls_extinction_coef     ?
loop_
    _atom_type_symbol
    _atom_type_description
    _atom_type_scat_dispersion_real
    _atom_type_scat_dispersion_imag
    _atom_type_scat_source
    'C' 'C' 0.0033 0.0016
                         'International Tables Vol C Tables 4.2.6.8 and 6.1.1.4'
    'H' 'H' 0.0000 0.0000
                         'International Tables Vol C Tables 4.2.6.8 and 6.1.1.4'
    'N' 'N' 0.0061 0.0033
                         'International Tables Vol C Tables 4.2.6.8 and 6.1.1.4'
    'Cl' 'Cl' 0.1484 0.1585
                         'International Tables Vol C Tables 4.2.6.8 and 6.1.1.4'
    'O' 'O' 0.0106 0.0060
                         'International Tables Vol C Tables 4.2.6.8 and 6.1.1.4'
_computing_data_collection     'SMART (Bruker, 1997)'
_computing_cell_refinement     'SAINT (Bruker, 1997)'
_computing_data_reduction     'SAINT (Bruker, 1997)'
_computing_structure_solution     'SHELXS97 (Sheldrick, 2008)'
_computing_structure_refinement     'SHELXL97 (Sheldrick, 2008)'
_computing_molecular_graphics     'SHELXTL (Sheldrick, 2008)'
_computing_publication_material     'SHELXTL (Sheldrick, 2008)'
loop_
    _atom_site_type_symbol
    _atom_site_label
    _atom_site_fract_x
    _atom_site_fract_y
    _atom_site_fract_z
    _atom_site_U_iso_or_equiv
    _atom_site_adp_type
    _atom_site_calc_flag
    _atom_site_refinement_flags
    _atom_site_occupancy
    _atom_site_symmetry_multiplicity
    _atom_site_disorder_assembly
    _atom_site_disorder_group
    Cl Cl1 0.48875(8) 0.24389(10) 0.24289(8) 0.0469(4) Uani d . 1 1 . .
    Cl Cl2 0.58604(10) 0.68187(13) 0.08849(9) 0.0604(4) Uani d . 1 1 . .
    Cl Cl3 0.64366(10) 0.15934(13) 0.86537(9) 0.0617(5) Uani d . 1 1 . .
    O O1 0.4762(4) 0.6658(6) 0.0106(5) 0.149(3) Uani d . 1 1 . .
    O O2 0.6449(3) 0.6308(5) 0.0545(3) 0.0987(17) Uani d . 1 1 . .
    O O3 0.5925(4) 0.8078(4) 0.0946(3) 0.1027(17) Uani d . 1 1 . .
    O O4 0.5874(3) 0.6329(5) 0.1671(3) 0.0980(17) Uani d . 1 1 . .
    O O5 0.4191(4) 0.3417(5) 0.1669(4) 0.126(2) Uani d . 1 1 . .
    O O6 0.4327(3) 0.1461(3) 0.2421(3) 0.0737(13) Uani d . 1 1 . .
    O O7 0.5211(2) 0.3043(3) 0.3255(2) 0.0542(10) Uani d . 1 1 . .
    O O8 0.5596(2) 0.2153(3) 0.2142(3) 0.0590(10) Uani d . 1 1 . .
    C C1 0.8016(4) 0.9059(5) 0.1749(4) 0.0554(15) Uani d . 1 1 . .
    H H1A 0.8556 0.9453 0.2108 0.066 Uiso calc R 1 1 . .
    H H1B 0.8110 0.8243 0.1855 0.066 Uiso calc R 1 1 . .
    C C2 0.7831(5) 0.9304(5) 0.0821(4) 0.0679(18) Uani d . 1 1 . .
    H H2A 0.8333 0.9056 0.0682 0.082 Uiso calc R 1 1 . .
    H H2B 0.7309 0.8878 0.0461 0.082 Uiso calc R 1 1 . .
    O O9 0.7683(3) 1.0492(3) 0.0646(3) 0.0625(11) Uani d . 1 1 . .
    C C3 0.6953(4) 1.0882(5) 0.0842(4) 0.0642(17) Uani d U 1 1 . .
    H H4A 0.6415 1.0490 0.0476 0.077 Uiso calc R 1 1 . .
    H H4B 0.6869 1.1696 0.0720 0.077 Uiso calc R 1 1 . .
    C C4 0.7095(4) 1.0676(4) 0.1775(3) 0.0478(13) Uani d . 1 1 . .
    H H5A 0.7603 1.1118 0.2144 0.057 Uiso calc R 1 1 . .
    H H5B 0.6574 1.0925 0.1880 0.057 Uiso calc R 1 1 . .
    C C5 0.7460(3) 0.9167(4) 0.2914(3) 0.0446(12) Uani d . 1 1 . .
    H H6A 0.8030 0.9508 0.3259 0.054 Uiso calc R 1 1 . .
    H H6B 0.7522 0.8343 0.2988 0.054 Uiso calc R 1 1 . .
    C C6 0.6766(3) 0.9576(4) 0.3258(3) 0.0423(12) Uani d . 1 1 . .
    H H7A 0.6719 1.0403 0.3204 0.051 Uiso calc R 1 1 . .
    H H7B 0.6970 0.9390 0.3867 0.051 Uiso calc R 1 1 . .
    C C7 0.5840(3) 0.9055(4) 0.2798(3) 0.0420(12) Uani d . 1 1 . .
    H H8A 0.5603 0.9310 0.2202 0.050 Uiso calc R 1 1 . .
    H H8B 0.5892 0.8227 0.2798 0.050 Uiso calc R 1 1 . .
    C C8 0.5128(3) 0.8816(4) 0.3846(3) 0.0336(11) Uani d . 1 1 . .
    C C9 0.4407(3) 0.9074(4) 0.4136(3) 0.0301(10) Uani d . 1 1 . .
    C C10 0.3748(3) 0.9904(4) 0.3750(3) 0.0399(12) Uani d . 1 1 . .
    H H11A 0.3781 1.0362 0.3308 0.048 Uiso calc R 1 1 . .
    C C11 0.3050(3) 1.0038(4) 0.4028(3) 0.0444(12) Uani d . 1 1 . .
    H H12A 0.2609 1.0579 0.3766 0.053 Uiso calc R 1 1 . .
    C C12 0.3006(3) 0.9370(4) 0.4695(3) 0.0393(12) Uani d . 1 1 . .
    H H13A 0.2534 0.9465 0.4878 0.047 Uiso calc R 1 1 . .
    C C13 0.3654(3) 0.8568(4) 0.5088(3) 0.0399(12) Uani d . 1 1 . .
    H H14A 0.3626 0.8130 0.5541 0.048 Uiso calc R 1 1 . .
    C C14 0.4347(3) 0.8417(4) 0.4807(3) 0.0303(10) Uani d . 1 1 . .
    C C15 0.5601(3) 0.7361(4) 0.4838(3) 0.0334(11) Uani d . 1 1 . .
    C C16 0.6585(3) 0.4948(4) 0.6029(3) 0.0376(11) Uani d . 1 1 . .
    H H17A 0.7037 0.4866 0.5816 0.045 Uiso calc R 1 1 . .
    C C17 0.6528(3) 0.4124(4) 0.6663(3) 0.0328(10) Uani d . 1 1 . .
    C C18 0.5837(3) 0.4168(4) 0.6972(3) 0.0396(12) Uani d . 1 1 . .
    H H19A 0.5393 0.4720 0.6762 0.047 Uiso calc R 1 1 . .
    C C19 0.5810(3) 0.3391(4) 0.7588(3) 0.0411(12) Uani d . 1 1 . .
    H H20A 0.5358 0.3427 0.7804 0.049 Uiso calc R 1 1 . .
    C C20 0.6469(3) 0.2561(4) 0.7877(3) 0.0394(12) Uani d . 1 1 . .
    C C21 0.7143(3) 0.2505(4) 0.7574(3) 0.0416(12) Uani d . 1 1 . .
    H H22A 0.7582 0.1946 0.7777 0.050 Uiso calc R 1 1 . .
    C C22 0.7164(3) 0.3291(4) 0.6964(3) 0.0413(12) Uani d . 1 1 . .
    H H23A 0.7620 0.3252 0.6754 0.050 Uiso calc R 1 1 . .
    N N1 0.7255(3) 0.9444(3) 0.1983(2) 0.0391(10) Uani d . 1 1 . .
    H H1C 0.6759 0.9048 0.1656 0.047 Uiso calc R 1 1 . .
    N N2 0.5224(3) 0.9373(3) 0.3206(2) 0.0395(10) Uani d . 1 1 . .
    H H2C 0.4898 0.9970 0.3013 0.047 Uiso calc R 1 1 . .
    N N3 0.5702(2) 0.7942(3) 0.4196(2) 0.0365(9) Uani d . 1 1 . .
    N N4 0.4993(2) 0.7581(3) 0.5177(2) 0.0345(9) Uani d . 1 1 . .
    H H4C 0.5000 0.7208 0.5623 0.041 Uiso calc R 1 1 . .
    N N5 0.6164(3) 0.6481(3) 0.5155(3) 0.0417(10) Uani d . 1 1 . .
    H H5C 0.6596 0.6362 0.4984 0.050 Uiso calc R 1 1 . .
    N N6 0.6038(3) 0.5771(3) 0.5758(2) 0.0380(9) Uani d . 1 1 . .
loop_
    _atom_site_aniso_label
    _atom_site_aniso_U_11
    _atom_site_aniso_U_22
    _atom_site_aniso_U_33
    _atom_site_aniso_U_12
    _atom_site_aniso_U_13
    _atom_site_aniso_U_23
    Cl1 0.0417(7) 0.0481(8) 0.0541(8) 0.0074(6) 0.0216(6) 0.0159(6)
    Cl2 0.0563(9) 0.0753(11) 0.0496(9) 0.0027(7) 0.0201(7) -0.0064(7)
    Cl3 0.0664(10) 0.0636(9) 0.0556(9) 0.0047(7) 0.0238(7) 0.0238(7)
    O1 0.099(5) 0.156(6) 0.161(6) 0.003(4) 0.013(4) -0.023(5)
    O2 0.073(3) 0.165(5) 0.072(3) 0.045(3) 0.043(3) 0.001(3)
    O3 0.111(4) 0.071(3) 0.107(4) -0.028(3) 0.020(3) -0.027(3)
    O4 0.089(3) 0.149(5) 0.074(3) 0.048(3) 0.051(3) 0.051(3)
    O5 0.126(5) 0.122(5) 0.111(4) 0.023(4) 0.025(4) 0.041(4)
    O6 0.055(2) 0.056(2) 0.107(3) -0.0075(19) 0.027(2) 0.030(2)
    O7 0.059(2) 0.075(3) 0.035(2) 0.0039(19) 0.0237(18) 0.0051(18)
    O8 0.048(2) 0.063(2) 0.078(3) 0.0027(18) 0.038(2) -0.011(2)
    C1 0.064(4) 0.054(3) 0.066(4) 0.027(3) 0.045(3) 0.019(3)
    C2 0.094(5) 0.058(4) 0.077(4) 0.022(3) 0.062(4) 0.017(3)
    O9 0.078(3) 0.059(2) 0.075(3) 0.023(2) 0.057(2) 0.026(2)
    C3 0.074(4) 0.067(4) 0.068(4) 0.028(3) 0.045(3) 0.028(3)
    C4 0.060(3) 0.034(3) 0.060(3) 0.011(2) 0.034(3) 0.011(2)
    C5 0.043(3) 0.054(3) 0.038(3) 0.001(2) 0.017(2) 0.010(2)
    C6 0.047(3) 0.047(3) 0.041(3) -0.006(2) 0.026(2) -0.003(2)
    C7 0.047(3) 0.049(3) 0.037(3) -0.004(2) 0.024(2) 0.003(2)
    C8 0.037(3) 0.035(3) 0.031(3) -0.008(2) 0.015(2) -0.002(2)
    C9 0.031(2) 0.032(2) 0.028(2) -0.0028(19) 0.012(2) -0.0032(19)
    C10 0.045(3) 0.039(3) 0.038(3) 0.001(2) 0.017(2) 0.006(2)
    C11 0.039(3) 0.049(3) 0.046(3) 0.008(2) 0.016(2) 0.002(2)
    C12 0.036(3) 0.049(3) 0.037(3) 0.001(2) 0.018(2) 0.000(2)
    C13 0.041(3) 0.044(3) 0.036(3) -0.002(2) 0.017(2) 0.001(2)
    C14 0.034(2) 0.032(2) 0.026(2) -0.004(2) 0.013(2) -0.0028(19)
    C15 0.035(3) 0.036(3) 0.030(3) -0.002(2) 0.014(2) 0.000(2)
    C16 0.040(3) 0.038(3) 0.038(3) 0.000(2) 0.018(2) -0.001(2)
    C17 0.037(3) 0.031(2) 0.032(2) 0.003(2) 0.016(2) -0.0003(19)
    C18 0.039(3) 0.036(3) 0.044(3) 0.008(2) 0.016(2) 0.009(2)
    C19 0.040(3) 0.045(3) 0.042(3) -0.001(2) 0.020(2) 0.000(2)
    C20 0.046(3) 0.036(3) 0.034(3) -0.004(2) 0.012(2) 0.004(2)
    C21 0.043(3) 0.041(3) 0.038(3) 0.009(2) 0.012(2) 0.005(2)
    C22 0.040(3) 0.042(3) 0.045(3) 0.006(2) 0.020(2) 0.000(2)
    N1 0.045(2) 0.036(2) 0.043(2) 0.0045(18) 0.024(2) 0.0054(18)
    N2 0.045(2) 0.040(2) 0.042(2) 0.0005(18) 0.025(2) 0.0079(18)
    N3 0.038(2) 0.043(2) 0.033(2) 0.0021(19) 0.0182(18) 0.0058(18)
    N4 0.042(2) 0.038(2) 0.030(2) 0.0042(18) 0.0201(18) 0.0085(17)
    N5 0.045(2) 0.043(2) 0.045(2) 0.0109(19) 0.026(2) 0.0099(19)
    N6 0.048(2) 0.034(2) 0.037(2) 0.0015(19) 0.021(2) 0.0052(17)
_geom_special_details
;
All e.s.d.'s (except the e.s.d. in the dihedral angle between two l.s. planes)
are estimated using the full covariance matrix. The cell e.s.d.'s are taken
into account individually in the estimation of e.s.d.'s in distances, angles
and torsion angles; correlations between e.s.d.'s in cell parameters are only
used when they are defined by crystal symmetry. An approximate (isotropic)
treatment of cell e.s.d.'s is used for estimating e.s.d.'s involving l.s.
planes.
;
loop_
    _geom_bond_atom_site_label_1
    _geom_bond_atom_site_label_2
    _geom_bond_site_symmetry_2
    _geom_bond_distance
    _geom_bond_publ_flag
    Cl1 O8 . 1.440(3) ?
    Cl1 O6 . 1.455(4) ?
    Cl1 O7 . 1.462(4) ?
    Cl1 O5 . 1.764(5) ?
    Cl2 O2 . 1.412(4) ?
    Cl2 O4 . 1.427(4) ?
    Cl2 O3 . 1.474(5) ?
    Cl2 O1 . 1.774(7) ?
    Cl3 C20 . 1.737(5) ?
    C1 C2 . 1.493(7) ?
    C1 N1 . 1.496(6) ?
    C1 H1A . 0.9700 ?
    C1 H1B . 0.9700 ?
    C2 O9 . 1.418(6) ?
    C2 H2A . 0.9700 ?
    C2 H2B . 0.9700 ?
    O9 C3 . 1.415(6) ?
    C3 C4 . 1.509(7) ?
    C3 H4A . 0.9700 ?
    C3 H4B . 0.9700 ?
    C4 N1 . 1.478(6) ?
    C4 H5A . 0.9700 ?
    C4 H5B . 0.9700 ?
    C5 N1 . 1.500(6) ?
    C5 C6 . 1.518(6) ?
    C5 H6A . 0.9700 ?
    C5 H6B . 0.9700 ?
    C6 C7 . 1.530(7) ?
    C6 H7A . 0.9700 ?
    C6 H7B . 0.9700 ?
    C7 N2 . 1.453(6) ?
    C7 H8A . 0.9700 ?
    C7 H8B . 0.9700 ?
    C8 N2 . 1.311(5) ?
    C8 N3 . 1.355(6) ?
    C8 C9 . 1.455(6) ?
    C9 C14 . 1.393(6) ?
    C9 C10 . 1.404(6) ?
    C10 C11 . 1.384(6) ?
    C10 H11A . 0.9300 ?
    C11 C12 . 1.385(7) ?
    C11 H12A . 0.9300 ?
    C12 C13 . 1.374(6) ?
    C12 H13A . 0.9300 ?
    C13 C14 . 1.382(6) ?
    C13 H14A . 0.9300 ?
    C14 N4 . 1.393(6) ?
    C15 N3 . 1.331(5) ?
    C15 N4 . 1.332(5) ?
    C15 N5 . 1.343(6) ?
    C16 N6 . 1.269(6) ?
    C16 C17 . 1.461(6) ?
    C16 H17A . 0.9300 ?
    C17 C22 . 1.366(6) ?
    C17 C18 . 1.398(6) ?
    C18 C19 . 1.387(6) ?
    C18 H19A . 0.9300 ?
    C19 C20 . 1.387(7) ?
    C19 H20A . 0.9300 ?
    C20 C21 . 1.366(7) ?
    C21 C22 . 1.383(6) ?
    C21 H22A . 0.9300 ?
    C22 H23A . 0.9300 ?
    N1 H1C . 0.9100 ?
    N2 H2C . 0.8600 ?
    N4 H4C . 0.8600 ?
    N5 N6 . 1.379(5) ?
    N5 H5C . 0.8600 ?
loop_
    _geom_angle_atom_site_label_1
    _geom_angle_atom_site_label_2
    _geom_angle_atom_site_label_3
    _geom_angle_site_symmetry_1
    _geom_angle_site_symmetry_3
    _geom_angle
    _geom_angle_publ_flag
    O8 Cl1 O6 . . 112.8(2) ?
    O8 Cl1 O7 . . 112.4(2) ?
    O6 Cl1 O7 . . 112.7(2) ?
    O8 Cl1 O5 . . 106.4(3) ?
    O6 Cl1 O5 . . 105.9(3) ?
    O7 Cl1 O5 . . 105.9(3) ?
    O2 Cl2 O4 . . 115.1(3) ?
    O2 Cl2 O3 . . 114.1(3) ?
    O4 Cl2 O3 . . 111.1(3) ?
    O2 Cl2 O1 . . 107.5(3) ?
    O4 Cl2 O1 . . 107.3(4) ?
    O3 Cl2 O1 . . 100.4(3) ?
    C2 C1 N1 . . 110.6(4) ?
    C2 C1 H1A . . 109.5 ?
    N1 C1 H1A . . 109.5 ?
    C2 C1 H1B . . 109.5 ?
    N1 C1 H1B . . 109.5 ?
    H1A C1 H1B . . 108.1 ?
    O9 C2 C1 . . 110.7(5) ?
    O9 C2 H2A . . 109.5 ?
    C1 C2 H2A . . 109.5 ?
    O9 C2 H2B . . 109.5 ?
    C1 C2 H2B . . 109.5 ?
    H2A C2 H2B . . 108.1 ?
    C3 O9 C2 . . 111.0(4) ?
    O9 C3 C4 . . 111.9(5) ?
    O9 C3 H4A . . 109.2 ?
    C4 C3 H4A . . 109.2 ?
    O9 C3 H4B . . 109.2 ?
    C4 C3 H4B . . 109.2 ?
    H4A C3 H4B . . 107.9 ?
    N1 C4 C3 . . 110.2(4) ?
    N1 C4 H5A . . 109.6 ?
    C3 C4 H5A . . 109.6 ?
    N1 C4 H5B . . 109.6 ?
    C3 C4 H5B . . 109.6 ?
    H5A C4 H5B . . 108.1 ?
    N1 C5 C6 . . 114.8(4) ?
    N1 C5 H6A . . 108.6 ?
    C6 C5 H6A . . 108.6 ?
    N1 C5 H6B . . 108.6 ?
    C6 C5 H6B . . 108.6 ?
    H6A C5 H6B . . 107.5 ?
    C5 C6 C7 . . 114.1(4) ?
    C5 C6 H7A . . 108.7 ?
    C7 C6 H7A . . 108.7 ?
    C5 C6 H7B . . 108.7 ?
    C7 C6 H7B . . 108.7 ?
    H7A C6 H7B . . 107.6 ?
    N2 C7 C6 . . 112.2(4) ?
    N2 C7 H8A . . 109.2 ?
    C6 C7 H8A . . 109.2 ?
    N2 C7 H8B . . 109.2 ?
    C6 C7 H8B . . 109.2 ?
    H8A C7 H8B . . 107.9 ?
    N2 C8 N3 . . 117.0(4) ?
    N2 C8 C9 . . 121.8(4) ?
    N3 C8 C9 . . 121.1(4) ?
    C14 C9 C10 . . 118.7(4) ?
    C14 C9 C8 . . 117.6(4) ?
    C10 C9 C8 . . 123.7(4) ?
    C11 C10 C9 . . 119.8(4) ?
    C11 C10 H11A . . 120.1 ?
    C9 C10 H11A . . 120.1 ?
    C10 C11 C12 . . 120.3(5) ?
    C10 C11 H12A . . 119.9 ?
    C12 C11 H12A . . 119.9 ?
    C13 C12 C11 . . 120.5(5) ?
    C13 C12 H13A . . 119.7 ?
    C11 C12 H13A . . 119.7 ?
    C12 C13 C14 . . 119.7(4) ?
    C12 C13 H14A . . 120.2 ?
    C14 C13 H14A . . 120.2 ?
    C13 C14 C9 . . 121.1(4) ?
    C13 C14 N4 . . 120.5(4) ?
    C9 C14 N4 . . 118.4(4) ?
    N3 C15 N4 . . 125.5(4) ?
    N3 C15 N5 . . 115.8(4) ?
    N4 C15 N5 . . 118.7(4) ?
    N6 C16 C17 . . 122.1(4) ?
    N6 C16 H17A . . 119.0 ?
    C17 C16 H17A . . 119.0 ?
    C22 C17 C18 . . 119.1(4) ?
    C22 C17 C16 . . 119.4(4) ?
    C18 C17 C16 . . 121.5(4) ?
    C19 C18 C17 . . 120.3(4) ?
    C19 C18 H19A . . 119.8 ?
    C17 C18 H19A . . 119.8 ?
    C20 C19 C18 . . 118.7(4) ?
    C20 C19 H20A . . 120.6 ?
    C18 C19 H20A . . 120.6 ?
    C21 C20 C19 . . 121.4(4) ?
    C21 C20 Cl3 . . 120.0(4) ?
    C19 C20 Cl3 . . 118.6(4) ?
    C20 C21 C22 . . 119.2(4) ?
    C20 C21 H22A . . 120.4 ?
    C22 C21 H22A . . 120.4 ?
    C17 C22 C21 . . 121.3(5) ?
    C17 C22 H23A . . 119.3 ?
    C21 C22 H23A . . 119.3 ?
    C4 N1 C1 . . 108.6(4) ?
    C4 N1 C5 . . 113.9(4) ?
    C1 N1 C5 . . 109.0(4) ?
    C4 N1 H1C . . 108.4 ?
    C1 N1 H1C . . 108.4 ?
    C5 N1 H1C . . 108.4 ?
    C8 N2 C7 . . 124.8(4) ?
    C8 N2 H2C . . 117.6 ?
    C7 N2 H2C . . 117.6 ?
    C15 N3 C8 . . 117.4(4) ?
    C15 N4 C14 . . 119.8(4) ?
    C15 N4 H4C . . 120.1 ?
    C14 N4 H4C . . 120.1 ?
    C15 N5 N6 . . 118.9(4) ?
    C15 N5 H5C . . 120.6 ?
    N6 N5 H5C . . 120.6 ?
    C16 N6 N5 . . 116.1(4) ?
loop_
    _geom_torsion_atom_site_label_1
    _geom_torsion_atom_site_label_2
    _geom_torsion_atom_site_label_3
    _geom_torsion_atom_site_label_4
    _geom_torsion_site_symmetry_1
    _geom_torsion_site_symmetry_2
    _geom_torsion_site_symmetry_3
    _geom_torsion_site_symmetry_4
    _geom_torsion
    _geom_torsion_publ_flag
    N1 C1 C2 O9 . . . . 58.6(7) ?
    C1 C2 O9 C3 . . . . -59.2(7) ?
    C2 O9 C3 C4 . . . . 58.6(7) ?
    O9 C3 C4 N1 . . . . -57.0(6) ?
    N1 C5 C6 C7 . . . . 61.1(6) ?
    C5 C6 C7 N2 . . . . 173.8(4) ?
    N2 C8 C9 C14 . . . . 178.4(4) ?
    N3 C8 C9 C14 . . . . 2.2(6) ?
    N2 C8 C9 C10 . . . . 1.8(7) ?
    N3 C8 C9 C10 . . . . -174.4(4) ?
    C14 C9 C10 C11 . . . . -1.2(7) ?
    C8 C9 C10 C11 . . . . 175.4(4) ?
    C9 C10 C11 C12 . . . . 1.0(7) ?
    C10 C11 C12 C13 . . . . 0.1(7) ?
    C11 C12 C13 C14 . . . . -1.0(7) ?
    C12 C13 C14 C9 . . . . 0.8(7) ?
    C12 C13 C14 N4 . . . . -177.7(4) ?
    C10 C9 C14 C13 . . . . 0.3(6) ?
    C8 C9 C14 C13 . . . . -176.5(4) ?
    C10 C9 C14 N4 . . . . 178.8(4) ?
    C8 C9 C14 N4 . . . . 2.0(6) ?
    N6 C16 C17 C22 . . . . -176.6(4) ?
    N6 C16 C17 C18 . . . . 3.3(7) ?
    C22 C17 C18 C19 . . . . 1.4(7) ?
    C16 C17 C18 C19 . . . . -178.5(4) ?
    C17 C18 C19 C20 . . . . -1.3(7) ?
    C18 C19 C20 C21 . . . . 0.8(7) ?
    C18 C19 C20 Cl3 . . . . 179.7(4) ?
    C19 C20 C21 C22 . . . . -0.4(7) ?
    Cl3 C20 C21 C22 . . . . -179.2(4) ?
    C18 C17 C22 C21 . . . . -0.9(7) ?
    C16 C17 C22 C21 . . . . 179.0(4) ?
    C20 C21 C22 C17 . . . . 0.4(7) ?
    C3 C4 N1 C1 . . . . 54.8(6) ?
    C3 C4 N1 C5 . . . . 176.4(4) ?
    C2 C1 N1 C4 . . . . -56.3(6) ?
    C2 C1 N1 C5 . . . . 179.1(5) ?
    C6 C5 N1 C4 . . . . 55.1(6) ?
    C6 C5 N1 C1 . . . . 176.5(4) ?
    N3 C8 N2 C7 . . . . 6.0(7) ?
    C9 C8 N2 C7 . . . . -170.4(4) ?
    C6 C7 N2 C8 . . . . -87.4(6) ?
    N4 C15 N3 C8 . . . . -1.4(7) ?
    N5 C15 N3 C8 . . . . 178.2(4) ?
    N2 C8 N3 C15 . . . . -179.0(4) ?
    C9 C8 N3 C15 . . . . -2.6(6) ?
    N3 C15 N4 C14 . . . . 5.7(7) ?
    N5 C15 N4 C14 . . . . -173.9(4) ?
    C13 C14 N4 C15 . . . . 172.7(4) ?
    C9 C14 N4 C15 . . . . -5.8(6) ?
    N3 C15 N5 N6 . . . . -173.4(4) ?
    N4 C15 N5 N6 . . . . 6.3(6) ?
    C17 C16 N6 N5 . . . . -179.6(4) ?
    C15 N5 N6 C16 . . . . 179.4(4) ?
loop_
    _geom_hbond_atom_site_label_D
    _geom_hbond_atom_site_label_H
    _geom_hbond_atom_site_label_A
    _geom_hbond_site_symmetry_A
    _geom_hbond_distance_DH
    _geom_hbond_distance_HA
    _geom_hbond_distance_DA
    _geom_hbond_angle_DHA
    N1 H1C O3 . 0.91 1.82 2.717(6) 168.4
    N2 H2C O6 1_565 0.86 2.04 2.888(5) 166.8
    N4 H4C O7 3_666 0.86 2.05 2.859(5) 156.0
    N5 H5C O9 2_645 0.86 2.11 2.915(5) 156.5
data_global
_journal_date_recd_electronic     2012-03-06
_journal_date_accepted     2012-05-14
_journal_name_full     'Acta Crystallographica, Section E'
_journal_year     2012
_journal_volume     68
_journal_issue      6
_journal_page_first     o1819
_journal_page_last     o1819
_journal_paper_category     QO
_journal_paper_doi     10.1107/S1600536812021678
_journal_coeditor_code     VM2162
_publ_contact_author_name     'Xin Zhai'
_publ_contact_author_address
;
Key Laboratory of Original New Drug Design and Discovery of the
Ministry of Education, Shenyang Pharmaceutical University, Shenyang,
Liaoning 110016, People's Republic of China
;
_publ_contact_author_email     'leixinjia@126.com'
_publ_contact_author_fax     '86-24-23986429'
_publ_contact_author_phone     '86-24-23986429'
_publ_section_title
;\
(<i>E</i>)-2-[2-(4-Chlorobenzylidene)hydrazinyl]-4-[3-(morpholin-4-ium-4-yl)\
propylamino]quinazolin-1-ium bis(perchlorate)
;
loop_
    _publ_author_name
    _publ_author_address
    'Nan Jiang'
;
Key Laboratory of Original New Drug Design and Discovery of the Ministry of
Education, Shenyang Pharmaceutical University, Shenyang, Liaoning 110016,
People's Republic of China
;
    'Jian Zuo'
;
Key Laboratory of Marine Chemistry Theory and Technology,
Ministry of Education, College of Chemistry and Chemical Engineering,
Ocean University of China, Qingdao, Shandong 266100,
People's Republic of China
;
    'Wenmin Zhu'
;
Key Laboratory of Original New Drug Design and Discovery of the Ministry of
Education, Shenyang Pharmaceutical University, Shenyang, Liaoning 110016,
People's Republic of China
;
    'Xinjie Zhao'
;
Key Laboratory of Original New Drug Design and Discovery of the Ministry of
Education, Shenyang Pharmaceutical University, Shenyang, Liaoning 110016,
People's Republic of China
;
    'Xin Zhai'
;
Key Laboratory of Original New Drug Design and Discovery of the Ministry of
Education, Shenyang Pharmaceutical University, Shenyang, Liaoning 110016,
People's Republic of China
;
