# Supplementary material for: (E)-2-[2-(4-Chloro­benzyl­idene)hydrazin­yl]-4-[3-(morpholin-4-ium-4-yl)propyl­amino]­quinazolin-1-ium bis­(perchlorate)
Source: Acta Crystallogr Sect E Struct Rep Online. 2012 May 19;68(Pt 6):o1819. doi: 10.1107/S1600536812021678 (PMC3379393; doi:10.1107/S1600536812021678)
Supplement: Supplementary file 2 [file e-68-o1819-Isup2.hkl]

# 
# h,k,l, Fc-squared, Fo-squared, sigma(Fo-squared) and status flag 
# 
data_I
_shelx_title ' 1 in P2(1)/n' 
_shelx_refln_list_code          4 
_shelx_F_calc_maximum      260.30 
_exptl_crystal_F_000      1296.00 
_reflns_d_resolution_high  0.8409 
 
loop_ 
 _symmetry_equiv_pos_as_xyz 
 'x, y, z' 
 '-x+1/2, y+1/2, -z+1/2' 
 '-x, -y, -z' 
 'x-1/2, -y-1/2, z-1/2' 
 
_cell_length_a    16.1835 
_cell_length_b    11.6719 
_cell_length_c    16.7332 
_cell_angle_alpha  90.000 
_cell_angle_beta  112.127 
_cell_angle_gamma  90.000 
 
_shelx_F_squared_multiplier     1.000 
 
loop_ 
 _refln_index_h 
 _refln_index_k 
 _refln_index_l 
 _refln_F_squared_calc 
 _refln_F_squared_meas 
 _refln_F_squared_sigma 
 _refln_observed_status 
   4   0   0       92.80      213.40     36.45 o 
   6   0   0     1929.87     1811.67    102.52 o 
   8   0   0        0.37       22.41     22.24 o 
  10   0   0      796.68      672.70     57.69 o 
  12   0   0     1397.36     1217.51     83.47 o 
  14   0   0     3490.06     3882.31    160.00 o 
  16   0   0       19.17        0.00     42.45 o 
   1   1   0      925.43     1328.91     35.23 o 
   2   1   0      538.77      617.13     40.46 o 
   3   1   0       12.00        0.00     25.25 o 
   4   1   0    27399.39    25438.01    566.93 o 
   5   1   0     5013.52     5656.82    151.60 o 
   6   1   0      682.68      814.83     36.16 o 
   7   1   0        0.96        5.70     16.02 o 
   8   1   0     3945.73     3428.94     82.49 o 
   9   1   0      210.45      200.56     31.43 o 
  10   1   0      769.21      691.08     42.05 o 
  11   1   0      208.79      203.33     30.00 o 
  12   1   0     1357.60     1409.87     62.42 o 
  13   1   0      147.71      142.80     31.01 o 
  14   1   0      870.93     1000.47     71.30 o 
  15   1   0      530.15      565.42     88.44 o 
  16   1   0        0.45        0.00     34.31 o 
  17   1   0       88.03       55.54     76.61 o 
   1   2   0     2992.74     3216.36     81.20 o 
   2   2   0    67754.98    63062.59    959.38 o 
   3   2   0     8851.28     8111.48    156.98 o 
   4   2   0       95.37       28.07     18.92 o 
   5   2   0    10379.14    11835.14    231.27 o 
   6   2   0       58.27      116.52     15.98 o 
   7   2   0     2481.88     2445.44     64.77 o 
   8   2   0      376.39      356.54     29.45 o 
   9   2   0       28.68       10.43     17.61 o 
  10   2   0       81.11       84.12     23.69 o 
  11   2   0      131.12       98.20     25.57 o 
  12   2   0      782.79      880.36     59.27 o 
  13   2   0      854.91      961.36     57.57 o 
  14   2   0     1163.39     1195.05     65.15 o 
  15   2   0      120.51      120.61     43.95 o 
  16   2   0       22.75        0.00     58.87 o 
  17   2   0        7.42       10.79     43.38 o 
   2   3   0      319.05      172.42     18.88 o 
   3   3   0        0.61        0.00      8.35 o 
   4   3   0      206.36      359.62     19.22 o 
   5   3   0      198.59      282.80     27.86 o 
   6   3   0      308.56      216.13     19.73 o 
   7   3   0     1067.74      979.13     36.26 o 
   8   3   0       37.52       46.99     16.30 o 
   9   3   0     1952.23     2040.47     76.11 o 
  10   3   0      386.26      431.76     35.52 o 
  11   3   0     1070.60     1223.84     56.47 o 
  12   3   0       40.69       32.08     26.51 o 
  13   3   0      263.32      229.39     36.59 o 
  14   3   0       71.97       46.29     34.64 o 
  15   3   0      161.29      206.50     47.46 o 
  16   3   0      306.51      329.82     55.35 o 
  17   3   0       58.30       93.40     48.50 o 
   0   4   0     3272.03     3331.76    142.51 o 
   1   4   0     3199.60     2880.28    128.27 o 
   2   4   0      271.02      279.16     25.58 o 
   3   4   0     2137.22     2104.59     57.00 o 
   4   4   0     9544.10     9563.78    166.14 o 
   5   4   0     1624.80     1709.85     41.82 o 
   6   4   0     5378.11     5522.96     88.37 o 
   7   4   0      168.47      120.01     19.30 o 
   8   4   0      393.83      397.27     24.39 o 
   9   4   0       32.22       95.12     26.26 o 
  10   4   0      441.58      380.43     35.35 o 
  11   4   0     1014.07     1037.93     53.99 o 
  12   4   0       24.44       25.47     25.80 o 
  13   4   0       28.04       40.94     31.94 o 
  14   4   0        1.73       24.51     30.10 o 
  15   4   0       43.42       91.30     40.68 o 
  16   4   0       68.39      113.34     50.33 o 
  17   4   0        0.68        0.00     64.51 o 
   1   5   0        0.05       26.06     36.45 o 
   2   5   0      398.01      261.45     24.77 o 
   3   5   0     1761.99     1978.87     57.14 o 
   4   5   0       17.38        0.00      9.68 o 
   5   5   0      974.30     1145.73     43.52 o 
   6   5   0      194.38      269.66     20.01 o 
   7   5   0      131.46      184.32     35.73 o 
   8   5   0     1725.71     1840.13     48.49 o 
   9   5   0       31.91       69.68     19.89 o 
  10   5   0     1354.13     1449.74     63.32 o 
  11   5   0       50.78      103.32     28.20 o 
  12   5   0        5.91       31.75     29.73 o 
  13   5   0       45.93       48.77     34.71 o 
  14   5   0      166.07      124.89     74.82 o 
  15   5   0       56.48       84.32     40.35 o 
  16   5   0        5.47       17.99     39.80 o 
   0   6   0      340.59      633.18     66.94 o 
   1   6   0      510.58      737.23     50.88 o 
   2   6   0       52.40       10.35     14.85 o 
   3   6   0      305.99      454.49     30.33 o 
   4   6   0    10700.70    11016.94    171.92 o 
   5   6   0      612.82      643.42     23.97 o 
   6   6   0     1026.92     1075.59     47.15 o 
   7   6   0       73.51       69.68     21.61 o 
   8   6   0      144.35      166.77     38.82 o 
   9   6   0      518.78      622.15     43.24 o 
  10   6   0      647.40      702.93     41.98 o 
  11   6   0       60.54       53.57     24.37 o 
  12   6   0       21.46        0.00     31.90 o 
  13   6   0        7.93        3.41     44.05 o 
  14   6   0       20.24        0.00     47.72 o 
  15   6   0       12.97       42.87     41.22 o 
  16   6   0       38.11       72.47     46.13 o 
   1   7   0      110.23      139.76     30.85 o 
   2   7   0      204.18      177.89     30.82 o 
   3   7   0      524.82      573.78     30.81 o 
   4   7   0       50.54       20.37     14.81 o 
   5   7   0      339.78      359.25     24.32 o 
   6   7   0        0.62        0.00     17.88 o 
   7   7   0      510.46      487.80     39.75 o 
   8   7   0     1463.89     1662.33     64.81 o 
   9   7   0        1.16       26.24     24.45 o 
  10   7   0      502.08      586.35     45.72 o 
  11   7   0       98.03      118.08     45.16 o 
  12   7   0       85.88      111.34     41.27 o 
  13   7   0        0.05        0.00     65.50 o 
  14   7   0        0.92       16.93     45.65 o 
  15   7   0       25.08        0.00    101.15 o 
   0   8   0      556.91      628.37     81.19 o 
   1   8   0      966.00     1090.79     89.87 o 
   2   8   0     1182.14     1111.33     53.83 o 
   3   8   0      361.69      458.64     37.25 o 
   4   8   0       41.36       22.55     20.61 o 
   5   8   0      704.34      881.69     56.59 o 
   6   8   0     2707.28     3131.84     78.31 o 
   7   8   0      323.68      466.97     40.90 o 
   8   8   0      783.43      930.26     52.21 o 
   9   8   0      593.83      442.12     55.44 o 
  10   8   0       17.19       33.05     33.73 o 
  11   8   0        3.30       52.88     48.84 o 
  12   8   0        0.07        0.00     33.27 o 
  13   8   0       32.04       56.12     46.88 o 
  14   8   0      120.00      148.33     60.48 o 
   1   9   0      248.70      330.26     36.71 o 
   2   9   0       37.90        0.00     46.24 o 
   3   9   0      774.45      685.53     65.63 o 
   4   9   0       33.00       12.40     36.51 o 
   5   9   0      100.18      102.62     51.44 o 
   6   9   0     1072.57     1008.58     65.70 o 
   7   9   0      229.83      296.58     57.33 o 
   8   9   0      238.65      252.25     35.64 o 
   9   9   0      370.41      302.45     46.27 o 
  10   9   0        6.12       17.36     42.28 o 
  11   9   0      239.41      283.85     50.51 o 
  12   9   0       83.46      121.03     44.52 o 
  13   9   0        3.58        0.00     44.58 o 
   0  10   0     1289.31     1433.95    128.47 o 
   1  10   0        6.30        0.00     25.32 o 
   2  10   0        2.39       60.88     49.52 o 
   3  10   0      101.65      176.30     44.26 o 
   4  10   0      282.37      284.25     88.21 o 
   5  10   0       94.29       76.39     35.67 o 
   6  10   0      347.80      439.64     51.83 o 
   7  10   0       49.90       52.01     35.77 o 
   8  10   0      423.82      473.86     72.09 o 
   9  10   0        7.14        0.00     37.95 o 
  10  10   0        4.90       43.09     43.34 o 
  11  10   0       40.47       11.28     49.29 o 
  12  10   0        2.61        4.70     52.04 o 
   1  11   0      383.22      495.97     66.45 o 
   2  11   0      279.92      392.55     96.27 o 
   3  11   0        0.96        0.00     33.90 o 
   4  11   0      269.49      232.59     43.17 o 
   5  11   0       74.38      123.68     45.64 o 
   6  11   0        5.81       69.85     36.45 o 
   7  11   0       29.54       33.89     67.54 o 
   8  11   0       32.15        0.00     42.16 o 
   9  11   0        7.52       29.12     48.19 o 
  10  11   0       98.41       24.97     49.73 o 
   1  12   0      103.17       28.48     61.69 o 
   2  12   0       13.78       23.81     42.97 o 
   3  12   0        1.43        0.00     57.78 o 
   4  12   0       37.64       31.83     34.64 o 
   5  12   0      117.87      132.35     42.13 o 
   6  12   0       35.26       50.29     39.39 o 
   7  12   0        0.50       59.08     55.64 o 
   8  12   0       12.53       77.24     54.09 o 
   1  13   0       14.58        0.00     65.24 o 
   2  13   0      151.81      162.18    101.15 o 
   3  13   0       27.68       20.95     38.25 o 
   4  13   0       34.41       27.83     39.51 o 
   5  13   0       69.65       54.37     44.87 o 
   6  13   0        9.01       50.34     51.40 o 
 -17   0   1      589.98      687.62    127.20 o 
 -15   0   1     1108.42     1119.71    100.75 o 
 -13   0   1      916.27     1020.64     80.48 o 
 -11   0   1       96.11      105.82     34.28 o 
  -9   0   1     3036.59     3137.40    112.38 o 
  -7   0   1       24.78      130.59     32.37 o 
  -5   0   1      159.91      243.56     37.18 o 
   3   0   1     2792.10     3407.59    137.03 o 
   5   0   1    24153.15    23394.24    753.56 o 
   7   0   1      193.87      294.54     37.23 o 
   9   0   1      400.99      405.07     47.16 o 
  11   0   1       31.36       45.42     35.31 o 
  13   0   1       47.12       15.61     38.35 o 
  15   0   1        1.63        0.00     54.17 o 
  17   0   1      259.04      320.67    100.31 o 
 -18   1   1       46.52       36.70     64.23 o 
 -17   1   1      395.13      275.67     63.01 o 
 -16   1   1      295.44      208.01     62.63 o 
 -15   1   1      438.22      485.66     55.78 o 
 -14   1   1      313.19      257.55     37.95 o 
 -13   1   1      124.71      106.00     30.73 o 
 -12   1   1        2.56       31.53     23.61 o 
 -11   1   1      121.83      108.46     25.17 o 
 -10   1   1      107.31      102.87     28.39 o 
  -9   1   1      752.31      572.24     34.45 o 
  -8   1   1      209.09      286.52     25.97 o 
  -7   1   1       39.86       50.76     15.97 o 
  -6   1   1      892.80      921.09     36.04 o 
  -5   1   1    10075.42     8805.53    213.76 o 
  -4   1   1        0.89        8.41     17.06 o 
  -3   1   1    33456.10    33824.00   1044.27 o 
   0   1   1      167.12       40.15      8.33 o 
   1   1   1     2077.99     2123.24     56.56 o 
   2   1   1    17603.53    15975.08    359.79 o 
   3   1   1    11126.73    12073.09    282.69 o 
   4   1   1       44.03        6.63     21.89 o 
   5   1   1     4646.75     4921.35    140.50 o 
   6   1   1      709.85      652.58     33.69 o 
   7   1   1     2942.31     2540.54     70.68 o 
   8   1   1      777.60      905.28     42.15 o 
   9   1   1     1834.61     1687.47     59.40 o 
  10   1   1        1.21        3.89     18.80 o 
  11   1   1      438.95      486.58     40.22 o 
  12   1   1       52.42        8.94     22.86 o 
  13   1   1      511.34      523.34     47.39 o 
  14   1   1      513.96      512.72     90.12 o 
  15   1   1        3.28        0.00     30.55 o 
  16   1   1       95.56       44.34     36.38 o 
  17   1   1      262.04      240.70     53.44 o 
 -17   2   1      378.28      349.12     71.25 o 
 -16   2   1      563.51      416.52     82.78 o 
 -15   2   1      963.59      925.67    185.27 o 
 -14   2   1      128.15      141.40     50.04 o 
 -13   2   1       53.01       20.97     26.26 o 
 -12   2   1      125.37      140.69     29.94 o 
 -11   2   1      177.15      137.61     28.10 o 
 -10   2   1      563.16      578.47     37.66 o 
  -9   2   1      594.23      565.24     36.36 o 
  -8   2   1     2403.97     2758.15     71.06 o 
  -7   2   1     1095.25      961.78     38.56 o 
  -6   2   1     2146.10     2348.63     58.08 o 
  -5   2   1      620.73      628.82     40.36 o 
  -4   2   1       29.03      110.03     21.60 o 
  -3   2   1       10.03       20.40     22.87 o 
   0   2   1     1379.39     1221.28     43.31 o 
   1   2   1    19024.77    16346.49    257.51 o 
   2   2   1     3728.35     3619.35     67.98 o 
   3   2   1    36434.55    42629.64    837.26 o 
   4   2   1     3327.14     3841.32    113.69 o 
   5   2   1       33.89       47.61     20.22 o 
   6   2   1     1666.64     1844.34     46.80 o 
   7   2   1       41.97       27.00     14.76 o 
   8   2   1      650.10      809.05     70.03 o 
   9   2   1     1093.04      965.36     63.66 o 
  10   2   1       80.01       20.00     22.35 o 
  11   2   1      644.76      641.98     57.71 o 
  12   2   1       17.54       16.76     32.64 o 
  13   2   1       26.63        0.00     25.76 o 
  14   2   1      804.86      779.61     99.70 o 
  15   2   1       61.27      104.58     35.32 o 
  16   2   1       66.88       87.73     43.88 o 
  17   2   1       33.83        0.88     51.72 o 
 -17   3   1       25.63        0.00     38.91 o 
 -16   3   1        4.56       50.24     60.92 o 
 -15   3   1        3.88       22.75     34.85 o 
 -14   3   1      589.97      513.84     55.96 o 
 -13   3   1     3136.17     3181.42    112.91 o 
 -12   3   1      730.42      844.55     50.53 o 
 -11   3   1     1838.01     2066.92     82.99 o 
 -10   3   1       19.05       32.08     20.87 o 
  -9   3   1      311.13      317.32     29.64 o 
  -8   3   1      289.39      316.35     29.23 o 
  -7   3   1      297.54      150.23     29.89 o 
  -6   3   1     3198.50     2843.49     60.05 o 
  -5   3   1      804.96      413.69     28.08 o 
  -4   3   1        3.54        0.00     13.82 o 
  -3   3   1     8381.32     6839.83    159.50 o 
   0   3   1     2541.85     2675.30    111.08 o 
   1   3   1    16762.07    16054.71    363.57 o 
   2   3   1      686.48      843.29     27.77 o 
   3   3   1    14501.64    15011.89    218.08 o 
   4   3   1      581.49      546.43     32.49 o 
   5   3   1     1637.14     1538.17     48.05 o 
   6   3   1     1036.36     1083.16     36.77 o 
   7   3   1     3756.24     3622.39     76.18 o 
   8   3   1     2289.43     2441.11     61.58 o 
   9   3   1       23.85       35.95     20.27 o 
  10   3   1       10.50        5.83     21.25 o 
  11   3   1       90.65       88.83     27.15 o 
  12   3   1      799.70      896.18     69.11 o 
  13   3   1       23.20        3.15     41.83 o 
  14   3   1       16.42        1.41     27.38 o 
  15   3   1        2.36        9.38     34.31 o 
  16   3   1       67.05       14.56     40.35 o 
  17   3   1       72.55       42.19     48.63 o 
 -17   4   1       36.62       52.26     45.43 o 
 -16   4   1        3.50        0.00     47.21 o 
 -15   4   1      347.23      285.31     59.34 o 
 -14   4   1      177.87      270.75     75.87 o 
 -13   4   1      804.61      809.12     62.10 o 
 -12   4   1      236.84      186.67     37.20 o 
 -11   4   1     1600.08     1775.03     65.71 o 
 -10   4   1      563.34      480.12     36.52 o 
  -9   4   1       42.25       30.14     19.31 o 
  -8   4   1       59.44       40.22     16.26 o 
  -7   4   1      286.19      302.72     24.24 o 
  -6   4   1     1149.45     1639.35     36.18 o 
  -5   4   1      223.04      225.22     21.78 o 
  -4   4   1      166.16      179.93     22.94 o 
  -3   4   1     3848.94     4621.92     86.99 o 
  -2   4   1      440.48      501.63     51.66 o 
  -1   4   1     4648.66     3846.70    156.96 o 
   0   4   1     3643.97     3238.00    142.04 o 
   1   4   1      257.68      124.45     39.55 o 
   2   4   1     1206.46     1146.94     37.47 o 
   3   4   1     1012.91     1119.42     45.39 o 
   4   4   1     3073.10     3710.14     82.23 o 
   5   4   1     1076.01     1069.44     50.73 o 
   6   4   1     1598.38     1427.86     49.98 o 
   7   4   1        1.11        0.00     12.66 o 
   8   4   1     1670.41     1669.73     45.18 o 
   9   4   1      548.02      558.51     34.60 o 
  10   4   1       17.47       43.21     22.86 o 
  11   4   1      828.28      926.21     53.37 o 
  12   4   1        3.10        0.25     24.91 o 
  13   4   1       92.57       84.96     31.05 o 
  14   4   1       23.51       30.23     45.38 o 
  15   4   1       67.53       60.49     39.29 o 
  16   4   1       24.91       24.88     41.64 o 
 -16   5   1       61.82       14.64     37.47 o 
 -15   5   1      112.56      137.26     42.42 o 
 -14   5   1      274.06      269.74     61.61 o 
 -13   5   1       47.39       44.10     32.32 o 
 -12   5   1      543.26      508.37     52.09 o 
 -11   5   1     1601.02     1808.02     81.07 o 
 -10   5   1     1804.73     1920.62     60.11 o 
  -9   5   1     1870.13     2061.04     59.45 o 
  -8   5   1       69.10       67.27     18.89 o 
  -7   5   1     2339.38     2336.38     58.90 o 
  -6   5   1     1267.08     1398.24     44.79 o 
  -5   5   1      962.79     1080.94     56.33 o 
  -4   5   1      295.17      397.97     21.02 o 
  -3   5   1      101.98       30.98     16.52 o 
  -2   5   1        8.67        5.00     25.11 o 
  -1   5   1      222.54      202.46     43.90 o 
   0   5   1      713.47      575.17     41.52 o 
   1   5   1     3920.20     3479.09     87.86 o 
   2   5   1     1031.79     1005.32     36.43 o 
   3   5   1     2464.04     2316.10     59.55 o 
   4   5   1      240.69      265.80     20.23 o 
   5   5   1     1772.18     1735.36     55.49 o 
   6   5   1      169.15      191.80     20.18 o 
   7   5   1      588.74      577.54     31.60 o 
   8   5   1      364.55      346.26     47.42 o 
   9   5   1        4.41        0.00     18.14 o 
  10   5   1       84.24      123.07     24.96 o 
  11   5   1        2.66        0.00     23.49 o 
  12   5   1      190.59      240.08     35.60 o 
  13   5   1       72.49       65.76     35.36 o 
  14   5   1      251.87       91.64     58.32 o 
  15   5   1       90.15       31.82     38.84 o 
  16   5   1      124.57      192.64     53.03 o 
 -16   6   1        0.78        0.00     35.92 o 
 -15   6   1       51.53       24.72     36.52 o 
 -14   6   1       31.11       22.76     36.02 o 
 -13   6   1     1313.49     1652.59     87.69 o 
 -12   6   1       23.00       17.22     29.87 o 
 -11   6   1      517.63      619.50     47.59 o 
 -10   6   1      161.82      141.19     26.28 o 
  -9   6   1       73.89       74.51     21.61 o 
  -8   6   1        1.22        0.00     19.83 o 
  -7   6   1       53.90       34.81     19.72 o 
  -6   6   1        0.19        0.00     13.56 o 
  -5   6   1      264.59      261.01     17.02 o 
  -4   6   1      484.25      409.39     26.87 o 
  -3   6   1     1826.34     1936.72     60.79 o 
  -2   6   1       74.12       62.10     24.42 o 
  -1   6   1       43.08       14.45     21.36 o 
   0   6   1      117.22      136.10     24.17 o 
   1   6   1    11740.88    11403.42    231.65 o 
   2   6   1      156.49      161.84     31.35 o 
   3   6   1        6.70        8.33     11.35 o 
   4   6   1      374.66      358.40     29.67 o 
   5   6   1       88.07       38.75     19.02 o 
   6   6   1       17.86       26.62     16.46 o 
   7   6   1      129.60      178.58     27.85 o 
   8   6   1       25.30       11.62     22.10 o 
   9   6   1        5.86        0.00     22.68 o 
  10   6   1      163.59      160.78     32.28 o 
  11   6   1       14.07        0.00     24.99 o 
  12   6   1        0.72        9.14     41.33 o 
  13   6   1        3.58       42.41     50.45 o 
  14   6   1        6.39       10.61     47.93 o 
  15   6   1      106.33       16.72     49.68 o 
 -15   7   1        7.40        0.00     36.98 o 
 -14   7   1        8.32        0.00     78.08 o 
 -13   7   1        3.82       48.90     42.72 o 
 -12   7   1      411.74      510.81     70.25 o 
 -11   7   1       70.51       78.80     34.64 o 
 -10   7   1        8.54        0.00     29.12 o 
  -9   7   1     1848.87     2096.72     78.46 o 
  -8   7   1      111.79       71.22     39.16 o 
  -7   7   1      294.27      287.00     27.27 o 
  -6   7   1      211.97      199.65     22.97 o 
  -5   7   1        0.38        0.00     16.30 o 
  -4   7   1      171.28      188.23     22.81 o 
  -3   7   1      287.49      266.28     27.42 o 
  -2   7   1     2406.91     2641.01    104.62 o 
  -1   7   1      862.20      712.28     55.37 o 
   0   7   1      777.41      887.46     50.39 o 
   1   7   1      975.90      866.72     37.99 o 
   2   7   1     2774.34     2974.11     85.74 o 
   3   7   1      987.71     1010.95     37.70 o 
   4   7   1        9.43        0.00     12.20 o 
   5   7   1     1360.24     1517.21     57.16 o 
   6   7   1        4.61        0.00     18.36 o 
   7   7   1        2.71        0.00     19.97 o 
   8   7   1       24.73        6.69     22.14 o 
   9   7   1       10.32       10.30     24.18 o 
  10   7   1      135.57      119.96     39.02 o 
  11   7   1      208.52      167.41     35.98 o 
  12   7   1       78.32      115.68     42.13 o 
  13   7   1      112.49      136.80     71.36 o 
  14   7   1       11.61        0.00     60.19 o 
  15   7   1       30.52        0.00     49.87 o 
 -14   8   1       35.21        0.00     71.32 o 
 -13   8   1       97.10       16.57     43.54 o 
 -12   8   1       24.32        5.66     38.36 o 
 -11   8   1      414.59      511.78     57.15 o 
 -10   8   1      373.26      374.20     49.57 o 
  -9   8   1      107.65      106.75     33.77 o 
  -8   8   1      317.67      334.09     31.78 o 
  -7   8   1      580.92      614.50     42.26 o 
  -6   8   1      436.28      368.58     34.08 o 
  -5   8   1       57.34       30.32     40.46 o 
  -4   8   1      282.60      269.26     42.86 o 
  -3   8   1       28.78        5.57     25.11 o 
  -2   8   1        2.17        7.69     17.80 o 
  -1   8   1     4299.93     4463.36    152.41 o 
   0   8   1       15.26        0.00     14.72 o 
   1   8   1      271.30      218.33     24.37 o 
   2   8   1       17.09       55.33     20.47 o 
   3   8   1        5.35        4.33     16.69 o 
   4   8   1      148.55      202.84     27.96 o 
   5   8   1      760.30      675.86     43.66 o 
   6   8   1     1285.51     1322.00     59.32 o 
   7   8   1       56.30       28.27     33.04 o 
   8   8   1       12.58        6.24     25.45 o 
   9   8   1       40.09       30.20     26.31 o 
  10   8   1       42.25        2.92     25.35 o 
  11   8   1        3.30       11.24     33.15 o 
  12   8   1       17.88        0.00     32.78 o 
  13   8   1        0.08        0.00     36.77 o 
  14   8   1        1.09        0.00     74.03 o 
 -13   9   1      115.60       19.21     74.50 o 
 -12   9   1       44.59       15.70     39.55 o 
 -11   9   1      336.39      385.48     69.92 o 
 -10   9   1      173.00      138.00     51.36 o 
  -9   9   1       29.34       81.55     46.52 o 
  -8   9   1       74.19       64.21     31.41 o 
  -7   9   1        1.47        0.00     30.85 o 
  -6   9   1      685.01      819.55    108.39 o 
  -5   9   1      176.09      144.52     41.54 o 
  -4   9   1       36.93       35.96     42.17 o 
  -3   9   1      646.03      764.41     68.83 o 
  -2   9   1      372.98      354.61     86.50 o 
  -1   9   1      124.43       88.98     34.25 o 
   0   9   1       84.15       60.12     34.08 o 
   1   9   1     1169.88     1048.68     56.67 o 
   2   9   1       30.60       44.21     28.68 o 
   3   9   1     1589.74     1502.36     74.98 o 
   4   9   1       18.63        0.25     26.11 o 
   5   9   1        3.02        0.00     22.60 o 
   6   9   1      171.61      165.22     38.00 o 
   7   9   1        1.70        0.00     25.18 o 
   8   9   1      650.46      650.09     50.04 o 
   9   9   1        0.21        0.00     25.87 o 
  10   9   1      106.00       35.14     36.14 o 
  11   9   1      193.49      213.33     51.09 o 
  12   9   1      295.90      246.29     51.79 o 
  13   9   1      178.16      264.48     55.61 o 
 -12  10   1       20.40       28.27     68.51 o 
 -11  10   1       29.63       97.17     53.26 o 
 -10  10   1       79.11      121.51     53.77 o 
  -9  10   1      130.09      136.67     51.04 o 
  -8  10   1       23.20       24.41     29.80 o 
  -7  10   1       49.75       73.73     32.57 o 
  -6  10   1        2.87        0.00     25.19 o 
  -5  10   1       76.70       72.05     39.10 o 
  -4  10   1       14.06       49.79     36.59 o 
  -3  10   1      822.37      779.93     73.28 o 
  -2  10   1      314.66      395.56     58.12 o 
  -1  10   1      122.29       66.90     27.94 o 
   0  10   1      124.60      114.43     29.63 o 
   1  10   1       57.72       86.40     36.84 o 
   2  10   1        3.16       67.77     35.13 o 
   3  10   1      190.30      129.78     35.19 o 
   4  10   1      107.15      110.52     34.53 o 
   5  10   1      142.91      226.66     41.32 o 
   6  10   1       90.87      131.48    132.48 o 
   7  10   1       48.85        9.09     72.09 o 
   8  10   1       51.83       64.11     44.67 o 
   9  10   1       53.36        9.41     60.72 o 
  10  10   1       81.08       28.93     47.58 o 
  11  10   1        3.55       26.57     48.42 o 
 -11  11   1      102.95      190.54     63.49 o 
 -10  11   1        0.01        8.38     45.69 o 
  -9  11   1        4.56        0.00     81.12 o 
  -8  11   1       17.69        0.00     41.17 o 
  -7  11   1      164.49      156.27     39.93 o 
  -6  11   1      238.69      249.15     46.38 o 
  -5  11   1      293.24      318.24     64.30 o 
  -4  11   1        4.91       49.88     40.64 o 
  -3  11   1      135.05      203.93     50.79 o 
  -2  11   1        7.55        8.37     26.10 o 
  -1  11   1        3.18        0.00     32.76 o 
   0  11   1        1.72       18.73     36.43 o 
   1  11   1       89.31       69.18     41.72 o 
   2  11   1       62.37       99.54     45.78 o 
   3  11   1      589.45      559.61     62.26 o 
   4  11   1       32.11        0.00     28.60 o 
   5  11   1       61.41       16.55     54.97 o 
   6  11   1      428.83      393.08     71.01 o 
   7  11   1        5.39        0.00     44.75 o 
   8  11   1       19.43        0.00     69.35 o 
   9  11   1      226.52      145.70     60.56 o 
  10  11   1        1.53        0.00     66.78 o 
  -9  12   1       34.82       16.71     50.78 o 
  -8  12   1       67.09      102.66     64.67 o 
  -7  12   1        6.65       49.59     36.61 o 
  -6  12   1        0.02       28.04     41.32 o 
  -5  12   1       20.21       40.03     35.65 o 
  -4  12   1       60.97       66.91     47.40 o 
  -3  12   1      179.18      214.98     55.79 o 
  -2  12   1      485.62      397.35     88.71 o 
  -1  12   1      761.63      725.37     83.46 o 
   0  12   1       39.05        7.93     41.04 o 
   1  12   1      256.07      240.30     99.11 o 
   2  12   1        4.23       18.47     52.03 o 
   3  12   1      178.23      192.31     46.30 o 
   4  12   1        1.85        4.39     32.48 o 
   5  12   1        0.01        0.00     42.13 o 
   6  12   1        6.00       22.77     45.12 o 
   7  12   1       94.79       54.26     54.81 o 
   8  12   1       24.01       20.80     68.05 o 
  -6  13   1        0.26       31.94     40.73 o 
  -5  13   1      442.14      323.30     57.48 o 
  -4  13   1       43.63       48.29     62.03 o 
  -3  13   1      517.37      587.84    160.47 o 
  -2  13   1        2.08       10.15     46.85 o 
  -1  13   1        0.21        0.00     80.15 o 
   0  13   1       90.02       66.00     93.09 o 
   1  13   1       31.96        0.00     69.22 o 
   2  13   1        0.02        0.00     34.86 o 
   3  13   1       36.09       23.44     37.14 o 
   4  13   1      108.95      115.62     46.77 o 
   5  13   1       32.70       40.82     90.38 o 
 -18   0   2       86.07       20.53     72.09 o 
 -16   0   2       36.23       44.67     59.79 o 
 -14   0   2      404.39      370.96     58.50 o 
 -12   0   2      416.10      426.75     51.97 o 
 -10   0   2     2161.58     2110.24     90.52 o 
  -8   0   2     6632.40     6492.52    177.77 o 
  -6   0   2      305.69      353.04     40.13 o 
  -2   0   2     8579.64     9661.96    309.43 o 
   0   0   2     8515.75     7713.93    252.99 o 
   2   0   2    11872.65     9762.07    329.10 o 
   4   0   2    10699.89     9438.19    334.58 o 
   6   0   2      289.70      465.54     41.10 o 
   8   0   2     5200.59     5180.15    162.91 o 
  10   0   2      624.80      702.65     63.74 o 
  12   0   2      477.73      494.85     63.88 o 
  14   0   2       31.12       76.15     45.41 o 
  16   0   2      293.52      196.69     65.46 o 
 -18   1   2       18.02        0.00     44.64 o 
 -17   1   2       15.63       31.32     49.36 o 
 -16   1   2       66.79       43.63     94.43 o 
 -15   1   2       13.36        0.00     30.02 o 
 -14   1   2      119.21       89.41     39.85 o 
 -13   1   2     1203.56     1243.19     59.67 o 
 -12   1   2     1219.16     1215.36     55.57 o 
 -11   1   2     1595.76     1521.47     57.23 o 
 -10   1   2      656.34      565.63     36.04 o 
  -9   1   2     1943.34     2129.85     61.39 o 
  -8   1   2     6006.72     6150.64    120.79 o 
  -7   1   2       17.66        6.05     13.71 o 
  -6   1   2     1385.06     1401.53     54.72 o 
  -5   1   2     3187.94     3459.03     94.77 o 
  -4   1   2     7249.93     7975.21    270.18 o 
  -3   1   2    14558.15    14995.37    464.79 o 
  -2   1   2     5558.55     6551.68    123.31 o 
  -1   1   2      368.89      221.59     18.66 o 
   0   1   2     5380.06     4705.68     95.07 o 
   1   1   2     1847.30     1334.87     39.54 o 
   2   1   2     5683.90     5100.10    134.15 o 
   3   1   2     9197.43    11006.10    264.98 o 
   4   1   2     9923.64    10177.97    252.87 o 
   5   1   2     2759.20     2420.61     71.56 o 
   6   1   2      101.85       78.77     18.14 o 
   7   1   2      200.16      164.02     23.10 o 
   8   1   2       23.06       46.44     27.26 o 
   9   1   2       22.93        3.73     20.66 o 
  10   1   2       58.68       32.83     21.92 o 
  11   1   2      185.19      194.15     32.21 o 
  12   1   2      205.37      186.65     33.82 o 
  13   1   2      242.31      382.13     47.23 o 
  14   1   2       25.76       33.39     31.00 o 
  15   1   2      812.67      692.88     59.87 o 
  16   1   2      264.52      316.85     48.71 o 
 -18   2   2        0.41       22.28     51.64 o 
 -17   2   2       63.09        0.00     46.48 o 
 -16   2   2       46.50       50.58     38.59 o 
 -15   2   2       26.14        0.00     31.66 o 
 -14   2   2        0.19        0.00     30.38 o 
 -13   2   2       54.74       79.06     32.20 o 
 -12   2   2      339.85      344.56     36.43 o 
 -11   2   2     2106.36     2114.82     68.13 o 
 -10   2   2      756.94      615.14     37.62 o 
  -9   2   2      464.89      524.39     36.21 o 
  -8   2   2     2690.62     2419.46     63.93 o 
  -7   2   2      989.65     1028.26     37.79 o 
  -6   2   2      233.87      108.44     34.26 o 
  -5   2   2        5.19        0.00     15.97 o 
  -4   2   2       78.35       89.28     11.10 o 
  -1   2   2     3221.42     2764.71     80.51 o 
   0   2   2     1356.15     1709.27     54.55 o 
   1   2   2    64181.84    65603.58   1155.45 o 
   2   2   2     7401.56     7631.62    154.30 o 
   3   2   2    11783.96    12239.46    565.13 o 
   4   2   2     5068.64     5220.89    149.04 o 
   5   2   2      955.88     1102.24     48.03 o 
   6   2   2     1306.66     1536.45     43.58 o 
   7   2   2     3586.69     3970.03     80.64 o 
   8   2   2      212.10      188.86     25.94 o 
   9   2   2        1.58        0.00     18.49 o 
  10   2   2        0.03       11.70     28.76 o 
  11   2   2      529.70      559.85     61.19 o 
  12   2   2       18.35       27.91     25.74 o 
  13   2   2       84.05      147.55     33.20 o 
  14   2   2      240.23      254.96     40.81 o 
  15   2   2       84.33       58.84     35.24 o 
  16   2   2       53.33       62.78     36.80 o 
 -18   3   2        2.21       54.04     53.97 o 
 -17   3   2       77.33        0.00     35.84 o 
 -16   3   2        5.93       50.16     39.24 o 
 -15   3   2      287.64      224.77     44.82 o 
 -14   3   2      336.62      306.78     46.93 o 
 -13   3   2      533.01      491.32     50.98 o 
 -12   3   2     1991.11     1917.78     81.46 o 
 -11   3   2        2.55       26.26     21.88 o 
 -10   3   2      983.09      941.52     44.50 o 
  -9   3   2      109.07      135.93     32.22 o 
  -8   3   2      552.79      614.90     33.25 o 
  -7   3   2      782.23      896.58     36.29 o 
  -6   3   2      769.86      641.79     26.90 o 
  -5   3   2     2573.17     3021.95     77.35 o 
  -4   3   2       30.05       58.36     19.30 o 
   0   3   2     6337.34     7753.57    156.37 o 
   1   3   2     7203.76     7180.85    150.84 o 
   2   3   2     4279.66     4556.10    102.77 o 
   3   3   2       31.41       19.17     21.60 o 
   4   3   2     2495.88     2694.13     65.62 o 
   5   3   2       90.26       77.00     18.58 o 
   6   3   2     3775.81     4430.23     86.15 o 
   7   3   2     2421.12     2316.90     58.91 o 
   8   3   2      285.78      305.25     32.10 o 
   9   3   2      126.17      137.37     25.34 o 
  10   3   2      306.90      340.69     59.91 o 
  11   3   2       45.68       22.24     28.38 o 
  12   3   2      241.52      279.38     54.16 o 
  13   3   2        2.03        6.65     27.68 o 
  14   3   2      161.00      152.50     35.33 o 
  15   3   2      122.83      103.80     36.18 o 
  16   3   2       36.84       69.89     44.10 o 
 -17   4   2        3.26        5.15     50.19 o 
 -16   4   2        3.92        0.00     36.27 o 
 -15   4   2      319.55      349.34     51.62 o 
 -14   4   2       81.68      119.92     36.17 o 
 -13   4   2      635.78      551.12     74.95 o 
 -12   4   2      250.15      226.64     38.38 o 
 -11   4   2       69.32       35.42     39.66 o 
 -10   4   2       87.41      106.46     30.16 o 
  -9   4   2       14.01       34.83     18.64 o 
  -8   4   2      659.71      627.58     31.79 o 
  -7   4   2      514.28      717.05     37.66 o 
  -6   4   2     5440.38     5372.98     87.69 o 
  -5   4   2       31.07       77.00     18.51 o 
  -4   4   2     1179.52     1038.10     53.15 o 
  -3   4   2     1639.76     1525.96     63.34 o 
  -2   4   2       22.84        0.00     17.07 o 
  -1   4   2     1048.83      711.57     34.40 o 
   0   4   2     1205.75      819.71     45.23 o 
   1   4   2     2163.02     2776.53     64.86 o 
   2   4   2      866.47      691.55     31.00 o 
   3   4   2     4365.38     4524.96     82.78 o 
   4   4   2      327.29      551.91     31.74 o 
   5   4   2     1457.89     1341.39     47.47 o 
   6   4   2     1860.19     1644.73     63.45 o 
   7   4   2      425.71      396.88     32.68 o 
   8   4   2     2420.28     2542.44     65.77 o 
   9   4   2       31.00        0.00     17.30 o 
  10   4   2      431.54      347.65     32.17 o 
  11   4   2      145.30      160.38     31.74 o 
  12   4   2       49.88       38.81     28.43 o 
  13   4   2       82.64       28.00     29.17 o 
  14   4   2        0.38       20.25     30.97 o 
  15   4   2        0.41        0.00     34.32 o 
  16   4   2       25.82       12.50     38.98 o 
 -17   5   2       39.74        0.00     40.38 o 
 -16   5   2       90.35      144.54     60.48 o 
 -15   5   2       87.01       41.65     78.58 o 
 -14   5   2      176.54      186.89     43.86 o 
 -13   5   2      129.61      116.90     40.07 o 
 -12   5   2      635.25      665.06     56.62 o 
 -11   5   2      126.97      118.39     31.74 o 
 -10   5   2     1548.48     1520.67     71.11 o 
  -9   5   2     1874.63     1984.42     96.23 o 
  -8   5   2      122.80       84.96     16.76 o 
  -7   5   2       49.38       54.24     14.58 o 
  -6   5   2      153.23      159.23     17.24 o 
  -5   5   2        8.33       28.38     15.58 o 
  -4   5   2       62.50       18.20     11.02 o 
  -3   5   2      673.51      790.17     48.78 o 
  -2   5   2      302.35      492.58     39.91 o 
  -1   5   2      634.97      530.38     32.87 o 
   0   5   2     7648.45     7931.17    225.20 o 
   1   5   2      142.05      186.34     18.46 o 
   2   5   2      156.83      169.10     18.09 o 
   3   5   2     1166.78     1254.79     43.72 o 
   4   5   2     3617.35     3717.12     68.01 o 
   5   5   2        1.47       34.30     14.76 o 
   6   5   2      114.37      105.12     19.38 o 
   7   5   2      134.91      134.86     32.30 o 
   8   5   2       58.66       58.93     24.00 o 
   9   5   2       14.74        8.54     26.34 o 
  10   5   2       62.04       28.96     21.33 o 
  11   5   2      274.13      333.54     34.66 o 
  12   5   2     1002.49      833.95     55.93 o 
  13   5   2       82.31       79.92     56.21 o 
  14   5   2      414.98      280.77     69.35 o 
  15   5   2        1.07        0.00     38.21 o 
 -16   6   2        1.32        0.00     35.54 o 
 -15   6   2       13.66        9.11     36.42 o 
 -14   6   2      166.24      164.18     44.03 o 
 -13   6   2      441.43      413.29     52.96 o 
 -12   6   2      712.89      916.22     67.28 o 
 -11   6   2       59.09       33.52     27.52 o 
 -10   6   2        2.44        0.00     21.44 o 
  -9   6   2      565.15      572.29     46.28 o 
  -8   6   2        2.64        0.00     14.24 o 
  -7   6   2        0.45        0.06     13.80 o 
  -6   6   2     1478.69     1693.21     70.41 o 
  -5   6   2      185.03      131.90     15.18 o 
  -4   6   2       62.69       45.09     14.22 o 
  -3   6   2     1372.51     1890.58     81.32 o 
  -2   6   2       25.50        0.00     21.50 o 
  -1   6   2      150.51      173.83     24.87 o 
   0   6   2     3864.55     3260.76    117.44 o 
   1   6   2      781.73      847.55     42.36 o 
   2   6   2      227.49      177.91     17.68 o 
   3   6   2      944.64     1135.90     44.50 o 
   4   6   2       21.24        2.72     20.57 o 
   5   6   2       32.48        0.00     15.15 o 
   6   6   2       20.72        6.99     16.21 o 
   7   6   2       59.94       58.33     22.50 o 
   8   6   2     1540.43     1576.74     64.00 o 
   9   6   2        2.13        0.00     23.15 o 
  10   6   2       38.89       75.21     29.02 o 
  11   6   2      200.63      220.57     37.23 o 
  12   6   2        2.49        0.00     28.36 o 
  13   6   2      145.53      180.05     62.61 o 
  14   6   2        3.51       23.51     64.90 o 
  15   6   2       55.76       84.54     58.08 o 
 -16   7   2      121.37       66.69     64.03 o 
 -15   7   2       70.10       43.86     38.82 o 
 -14   7   2       58.04       35.99     45.86 o 
 -13   7   2      295.55      328.19     66.91 o 
 -12   7   2        9.41       70.15     39.21 o 
 -11   7   2       25.58       61.39     33.76 o 
 -10   7   2       34.97       33.02     24.35 o 
  -9   7   2        4.91        0.00     19.17 o 
  -8   7   2       42.36       52.79     19.35 o 
  -7   7   2     1056.24     1056.19     48.38 o 
  -6   7   2      146.97      181.96     27.92 o 
  -5   7   2      241.39      191.84     26.86 o 
  -4   7   2     1730.34     1716.93     66.71 o 
  -3   7   2     1044.40     1041.86     65.15 o 
  -2   7   2     1081.04     1120.49     67.60 o 
  -1   7   2      396.83      488.09     38.05 o 
   0   7   2     1217.26     1053.43     51.69 o 
   1   7   2     1581.77     1535.88     78.15 o 
   2   7   2      716.35      581.45     40.41 o 
   3   7   2       26.87       70.46     17.26 o 
   4   7   2       56.43       86.14     18.64 o 
   5   7   2       51.73       42.57     18.51 o 
   6   7   2        9.80        4.29     22.25 o 
   7   7   2       77.78      107.25     27.84 o 
   8   7   2        5.52        0.00     22.49 o 
   9   7   2      314.74      279.53     37.80 o 
  10   7   2        6.27        5.46     26.61 o 
  11   7   2       34.42        0.00     28.88 o 
  12   7   2      565.93      581.49     65.48 o 
  13   7   2       41.02       21.21     51.41 o 
  14   7   2      298.93      293.26     73.82 o 
 -15   8   2        9.71        0.00     43.98 o 
 -14   8   2      159.04      224.45     79.75 o 
 -13   8   2       57.77       55.45     46.86 o 
 -12   8   2       86.81       67.31     37.78 o 
 -11   8   2      476.16      475.89     54.92 o 
 -10   8   2       56.91       66.71     27.91 o 
  -9   8   2       14.62        0.00     21.48 o 
  -8   8   2      486.45      515.10     40.11 o 
  -7   8   2      148.44      118.05     31.73 o 
  -6   8   2        1.42        0.00     33.14 o 
  -5   8   2      366.78      396.26     49.98 o 
  -4   8   2      458.04      396.40     49.38 o 
  -3   8   2       29.24       73.33     28.68 o 
  -2   8   2      345.88      266.64     42.84 o 
  -1   8   2     1310.61     1167.11     59.25 o 
   0   8   2      166.46      171.98     35.00 o 
   1   8   2      204.13      174.33     27.66 o 
   2   8   2       48.34       57.52     20.14 o 
   3   8   2      161.09      216.26     23.30 o 
   4   8   2      191.47      160.82     35.88 o 
   5   8   2       13.63        0.00     20.79 o 
   6   8   2        1.88        0.00     22.55 o 
   7   8   2       16.22        0.00     22.72 o 
   8   8   2      484.64      549.94     56.26 o 
   9   8   2       44.64       31.75     28.86 o 
  10   8   2      240.48      270.25     51.00 o 
  11   8   2       15.49       21.23     29.98 o 
  12   8   2       17.13        0.00     37.30 o 
  13   8   2      159.78      269.56     54.22 o 
 -14   9   2      334.38      397.84    105.93 o 
 -13   9   2       13.25      101.12     72.03 o 
 -12   9   2       36.47       43.10     67.58 o 
 -11   9   2        0.06       38.22     70.92 o 
 -10   9   2      286.71      338.14     64.38 o 
  -9   9   2      214.34      248.96     49.21 o 
  -8   9   2        0.03        0.00     25.27 o 
  -7   9   2       11.18       14.29     26.47 o 
  -6   9   2      155.58      171.28     41.04 o 
  -5   9   2       50.42       94.94     36.08 o 
  -4   9   2      323.99      272.29     47.93 o 
  -3   9   2       82.64       28.12     34.11 o 
  -2   9   2        4.13        0.00     34.08 o 
  -1   9   2       47.99       98.24     28.34 o 
   0   9   2        0.52        0.00     19.84 o 
   1   9   2      269.71      274.61     34.62 o 
   2   9   2      394.28      452.77     57.16 o 
   3   9   2      544.37      558.59     58.60 o 
   4   9   2      459.49      553.41     44.46 o 
   5   9   2      459.23      448.62     48.90 o 
   6   9   2        8.12        2.73     25.93 o 
   7   9   2       32.42       39.17     29.19 o 
   8   9   2       37.11       55.17     30.25 o 
   9   9   2       48.61       19.20     29.07 o 
  10   9   2       82.83       57.78     40.04 o 
  11   9   2       30.02       97.07     41.41 o 
  12   9   2      100.57      189.52     49.75 o 
 -12  10   2        0.33        0.00     45.15 o 
 -11  10   2      159.04      176.26     55.24 o 
 -10  10   2       41.29       91.08     50.81 o 
  -9  10   2      302.98      288.75     77.78 o 
  -8  10   2      146.22      172.27     40.32 o 
  -7  10   2      115.27      116.69     34.77 o 
  -6  10   2        1.01       14.20     34.13 o 
  -5  10   2       86.78       43.10     39.18 o 
  -4  10   2       21.92       20.51     35.99 o 
  -3  10   2       32.34        2.02     24.80 o 
  -2  10   2     1414.59     1486.68     75.31 o 
  -1  10   2      204.19      154.15     34.01 o 
   0  10   2      207.30      213.75     57.77 o 
   1  10   2      134.74      202.96     44.04 o 
   2  10   2      603.00      682.34     59.58 o 
   3  10   2       97.52      113.01     32.45 o 
   4  10   2      222.42      166.79     36.33 o 
   5  10   2       29.75       33.79     48.52 o 
   6  10   2      321.04      231.85     57.18 o 
   7  10   2      328.96      479.40     91.92 o 
   8  10   2       61.85       34.68     30.37 o 
   9  10   2      112.34       28.94     33.44 o 
  10  10   2       68.02      111.86     45.21 o 
  11  10   2       10.55        0.00     37.16 o 
 -11  11   2       58.61       67.26     51.73 o 
 -10  11   2       27.48       71.24     49.63 o 
  -9  11   2        7.23        0.00     37.55 o 
  -8  11   2      298.04      282.98     46.90 o 
  -7  11   2       15.50        0.00     30.98 o 
  -6  11   2      313.69      284.02     79.08 o 
  -5  11   2      101.27      162.91     49.16 o 
  -4  11   2       10.20        0.00     39.49 o 
  -3  11   2        0.68        0.00     26.33 o 
  -2  11   2        1.64       12.74     27.35 o 
  -1  11   2       39.51       68.38     39.09 o 
   0  11   2      152.62      124.94     54.67 o 
   1  11   2      332.66      212.18     51.39 o 
   2  11   2       22.94        0.00     30.39 o 
   3  11   2       10.04        0.56     47.66 o 
   4  11   2      575.36      695.55     62.96 o 
   5  11   2       83.08      146.26     55.47 o 
   6  11   2       53.74       11.41     45.44 o 
   7  11   2      335.30      342.63     69.33 o 
   8  11   2        0.87        0.00     43.37 o 
   9  11   2       11.82       45.49     55.81 o 
  -9  12   2       63.56       20.32     43.74 o 
  -8  12   2      177.53      178.22     67.75 o 
  -7  12   2        0.10        0.00     32.06 o 
  -6  12   2       21.68        0.00     36.11 o 
  -5  12   2        4.05       26.02     52.33 o 
  -4  12   2        6.57        0.00     27.92 o 
  -3  12   2       65.79        0.00     43.58 o 
  -2  12   2      181.58       94.36     49.07 o 
  -1  12   2      147.42      203.38     56.14 o 
   0  12   2      178.85      195.20     56.76 o 
   1  12   2       13.97       11.13     34.15 o 
   2  12   2       89.42       84.44     38.86 o 
   3  12   2       45.52       76.82     37.96 o 
   4  12   2       89.13       81.63     65.94 o 
   5  12   2       77.77      116.57     54.47 o 
   6  12   2       90.10      150.89     59.01 o 
   7  12   2        4.74       18.09     47.27 o 
   8  12   2       33.92        0.00    134.35 o 
  -6  13   2        1.16        0.00     35.85 o 
  -5  13   2       22.92        0.00     44.81 o 
  -4  13   2      109.11       69.91     50.09 o 
  -3  13   2       76.42       99.18     55.67 o 
  -2  13   2        6.35       48.26     93.09 o 
  -1  13   2       25.89       13.76     47.09 o 
   0  13   2        9.09        0.20     46.56 o 
   1  13   2        1.75        3.30     35.86 o 
   2  13   2       55.52       73.44     49.10 o 
   3  13   2       13.51       37.40     40.06 o 
   4  13   2       68.74      180.78     61.71 o 
   5  13   2       66.42      220.01     80.08 o 
 -17   0   3       31.61       81.25     65.00 o 
 -15   0   3      413.97      558.55    100.31 o 
 -13   0   3        9.60        5.39     33.91 o 
 -11   0   3      716.94      798.75     60.50 o 
  -9   0   3     1531.36     1414.39     67.53 o 
  -7   0   3     1486.19     1363.09     58.52 o 
  -5   0   3    32917.98    31652.07    974.78 o 
  -3   0   3    11319.86    10649.82    291.98 o 
  -1   0   3      122.56       81.39     15.42 o 
   1   0   3    11082.90     9410.37    318.33 o 
   3   0   3        0.10      218.28     46.01 o 
   5   0   3      120.10      195.00     32.30 o 
   7   0   3     1591.39     1549.42     76.17 o 
   9   0   3      553.38      464.30    115.43 o 
  11   0   3      139.56       60.18     40.94 o 
  13   0   3      776.70      744.70    118.60 o 
  15   0   3     2346.27     2766.12    193.40 o 
 -18   1   3        0.16        0.00     51.42 o 
 -17   1   3        1.07       26.91     47.22 o 
 -16   1   3        2.36       17.86     47.81 o 
 -15   1   3      381.82      292.59     89.61 o 
 -14   1   3      884.04      900.19     63.83 o 
 -13   1   3     2560.85     2493.17     93.59 o 
 -12   1   3     1795.73     1687.32     62.48 o 
 -11   1   3     2107.98     1969.04     74.32 o 
 -10   1   3      124.97      128.78     22.32 o 
  -9   1   3     3065.50     3636.71     84.22 o 
  -8   1   3     2593.07     2965.34     70.46 o 
  -7   1   3       10.98       21.27     14.14 o 
  -6   1   3     5195.91     5643.94    118.95 o 
  -5   1   3     1342.77     1097.71     43.04 o 
  -4   1   3       87.69       89.48     20.60 o 
  -3   1   3    15308.85    14135.95    319.29 o 
  -2   1   3      110.39      146.81     16.74 o 
  -1   1   3    26686.01    24295.33    535.30 o 
   0   1   3     1873.05     1658.44     46.49 o 
   1   1   3    28315.63    25130.72    559.68 o 
   2   1   3    11699.51    12522.59    297.49 o 
   3   1   3     1598.44     1289.71     61.42 o 
   4   1   3       25.15        3.69     17.06 o 
   5   1   3     5966.51     5805.07    115.47 o 
   6   1   3       19.85        0.00     14.62 o 
   7   1   3       43.32       45.82     18.44 o 
   8   1   3      253.66      254.34     43.14 o 
   9   1   3       65.11       36.02     21.31 o 
  10   1   3      200.18      194.91     30.45 o 
  11   1   3        0.07       18.83     24.82 o 
  12   1   3       19.45       19.81     27.71 o 
  13   1   3       63.76       20.56     29.12 o 
  14   1   3      369.66      361.20     45.81 o 
  15   1   3      155.84      141.16     41.20 o 
  16   1   3      142.96      111.40     42.98 o 
 -18   2   3       85.53       50.65     51.84 o 
 -17   2   3       25.07        0.00     45.58 o 
 -16   2   3       92.01      153.75     51.59 o 
 -15   2   3      164.68      147.63     40.36 o 
 -14   2   3       75.19        0.00     29.32 o 
 -13   2   3       35.49       32.53     29.34 o 
 -12   2   3      146.71      158.17     46.44 o 
 -11   2   3       23.42       17.00     19.51 o 
 -10   2   3      383.64      467.11     33.74 o 
  -9   2   3       10.99       29.36     17.10 o 
  -8   2   3      552.14      743.35     39.99 o 
  -7   2   3     1435.08     1710.43     48.05 o 
  -6   2   3     1204.59     1664.09     40.61 o 
  -5   2   3     4521.75     4745.65    158.56 o 
  -4   2   3     2188.29     2596.68     65.40 o 
  -3   2   3    10216.66    10394.17    335.22 o 
  -2   2   3    17480.69    19277.57    617.53 o 
  -1   2   3      366.95      433.52     23.79 o 
   0   2   3     3862.42     3865.64     87.56 o 
   1   2   3    48419.99    50053.29    890.68 o 
   2   2   3    54826.98    57245.58   1250.45 o 
   3   2   3     2359.49     1994.96     76.91 o 
   4   2   3       38.82       14.86     18.58 o 
   5   2   3      151.28       91.10     19.10 o 
   6   2   3       26.27        0.00     15.49 o 
   7   2   3      765.46     1012.50     38.58 o 
   8   2   3       55.11       51.26     20.47 o 
   9   2   3     1082.96     1119.78     76.90 o 
  10   2   3       10.58        2.11     20.87 o 
  11   2   3      184.12      202.70     47.60 o 
  12   2   3       82.72       57.33     35.90 o 
  13   2   3      466.16      560.06     68.07 o 
  14   2   3      190.42      267.30     42.95 o 
  15   2   3      657.24      771.27     94.84 o 
  16   2   3      347.12      361.38     52.37 o 
 -18   3   3      272.42      199.55     97.50 o 
 -17   3   3      186.05      148.91     56.26 o 
 -16   3   3       73.75       12.96     35.25 o 
 -15   3   3       28.00       16.51     31.96 o 
 -14   3   3     1015.60      906.25     65.75 o 
 -13   3   3      314.36      324.91     45.24 o 
 -12   3   3      920.22     1047.24     65.67 o 
 -11   3   3     3536.57     3617.65    110.93 o 
 -10   3   3     3311.14     3282.32     83.15 o 
  -9   3   3     1799.59     1721.89     54.15 o 
  -8   3   3      880.12      763.75     43.74 o 
  -7   3   3       50.34       49.11     16.95 o 
  -6   3   3      722.78      632.50     39.26 o 
  -5   3   3        3.33       33.32     16.67 o 
  -4   3   3      656.63      492.83     23.41 o 
  -3   3   3      814.09      763.31     35.07 o 
  -2   3   3     2195.39     1892.45    101.25 o 
  -1   3   3     6697.22     7081.97    145.89 o 
   0   3   3     9416.47    10292.30    202.86 o 
   1   3   3     5348.03     5417.59    119.38 o 
   2   3   3     1128.25      944.51     45.95 o 
   3   3   3     3134.53     3314.89     74.63 o 
   4   3   3        0.23        0.00     15.20 o 
   5   3   3     1010.13     1191.26     45.14 o 
   6   3   3     6233.81     5537.84    102.40 o 
   7   3   3      638.16      740.86     34.71 o 
   8   3   3      103.65       89.16     20.40 o 
   9   3   3       33.12       31.97     19.00 o 
  10   3   3        2.74        0.00     22.17 o 
  11   3   3      238.54      270.82     41.92 o 
  12   3   3       34.58        0.00     25.06 o 
  13   3   3        6.39       10.94     28.78 o 
  14   3   3        6.52        8.66     28.00 o 
  15   3   3        1.46        0.00     41.35 o 
  16   3   3        0.03        0.00     40.88 o 
 -17   4   3        6.66       50.43     43.63 o 
 -16   4   3      106.86      133.45     42.96 o 
 -15   4   3       32.30       25.05     57.78 o 
 -14   4   3      246.44      166.07     40.92 o 
 -13   4   3        3.16        0.00     53.07 o 
 -12   4   3      330.58      302.53     41.53 o 
 -11   4   3       33.00       20.67     25.79 o 
 -10   4   3     2405.18     2522.67     87.83 o 
  -9   4   3      437.45      363.52     29.27 o 
  -8   4   3       49.55       28.13     16.50 o 
  -7   4   3        1.54        0.00     16.31 o 
  -6   4   3      219.59      322.97     25.12 o 
  -5   4   3     1589.96     1497.23     54.16 o 
  -4   4   3      460.97      420.00     71.16 o 
  -3   4   3     3992.47     3619.32    110.13 o 
  -2   4   3     1563.66      889.00     43.15 o 
  -1   4   3        1.21        4.66     12.19 o 
   0   4   3     3071.38     4601.19     93.43 o 
   1   4   3      253.55      294.49     23.01 o 
   2   4   3      119.83      142.44     20.69 o 
   3   4   3     2351.61     2346.00     61.42 o 
   4   4   3     2384.55     2120.27     87.17 o 
   5   4   3     3691.45     3431.37     84.56 o 
   6   4   3      166.31      196.99     25.89 o 
   7   4   3      117.05       64.09     21.98 o 
   8   4   3       92.91       83.20     21.77 o 
   9   4   3      651.74      632.27     45.15 o 
  10   4   3       62.20       88.41     27.38 o 
  11   4   3      192.31      192.56     35.21 o 
  12   4   3      274.81      171.72     36.39 o 
  13   4   3      183.32      131.87     36.75 o 
  14   4   3        2.57       13.21     33.35 o 
  15   4   3       38.01       38.73     34.58 o 
 -17   5   3      205.09      160.52     50.05 o 
 -16   5   3        0.02        0.00     35.23 o 
 -15   5   3      119.27      124.23     42.21 o 
 -14   5   3       76.72       78.35     38.09 o 
 -13   5   3      478.62      648.87     58.58 o 
 -12   5   3      509.82      589.83     53.11 o 
 -11   5   3      315.07      280.04     39.23 o 
 -10   5   3       24.23       17.62     24.26 o 
  -9   5   3     1985.29     1837.99     62.31 o 
  -8   5   3        2.10        0.00     12.71 o 
  -7   5   3       73.65       22.97     13.07 o 
  -6   5   3       27.40       22.02     14.85 o 
  -5   5   3       69.02       24.88     17.37 o 
  -4   5   3     1124.56     1042.57     57.56 o 
  -3   5   3     3470.93     3232.35     85.64 o 
  -2   5   3     3700.80     3346.25     88.89 o 
  -1   5   3      617.69      809.34     43.63 o 
   0   5   3      186.42      209.38     17.69 o 
   1   5   3      257.96      403.14     24.19 o 
   2   5   3     1318.52     1534.76     44.13 o 
   3   5   3     1357.24      991.91     46.84 o 
   4   5   3     1743.15     1787.83     59.60 o 
   5   5   3     2811.82     2359.36     69.60 o 
   6   5   3       83.20       62.45     18.51 o 
   7   5   3      314.87      334.42     40.74 o 
   8   5   3      453.36      501.40     44.63 o 
   9   5   3       46.64        0.00     23.25 o 
  10   5   3        6.47       11.62     26.19 o 
  11   5   3      700.12      676.86     51.33 o 
  12   5   3        4.40        0.00     32.98 o 
  13   5   3       50.22      138.93     45.26 o 
  14   5   3        0.39       12.79     39.33 o 
  15   5   3        1.40        0.00     41.85 o 
 -16   6   3       18.86       46.66     40.65 o 
 -15   6   3       45.72       65.69     38.83 o 
 -14   6   3       33.94       82.74     37.05 o 
 -13   6   3        1.64        0.00     28.71 o 
 -12   6   3      328.44      378.75     48.49 o 
 -11   6   3      659.63      671.53     56.17 o 
 -10   6   3      105.46       88.38     33.06 o 
  -9   6   3      785.80      859.83     41.37 o 
  -8   6   3      422.63      437.67     30.92 o 
  -7   6   3     2309.93     2248.31    106.00 o 
  -6   6   3      681.99      812.71     44.87 o 
  -5   6   3    11235.70    11809.41    202.48 o 
  -4   6   3      324.05      643.80     63.10 o 
  -3   6   3     5746.37     5727.35    223.57 o 
  -2   6   3      494.65      360.81     32.20 o 
  -1   6   3      823.09      956.90     39.82 o 
   0   6   3       50.84      124.61     17.62 o 
   1   6   3        7.54        1.02     11.86 o 
   2   6   3       12.74       24.34     14.81 o 
   3   6   3      152.96      195.63     26.85 o 
   4   6   3      259.61      305.46     32.73 o 
   5   6   3       37.96       46.20     18.12 o 
   6   6   3      948.39     1027.83     50.36 o 
   7   6   3      557.14      569.90     59.17 o 
   8   6   3       24.23        0.63     23.71 o 
   9   6   3     2130.77     2285.76     80.93 o 
  10   6   3       32.82       53.71     28.27 o 
  11   6   3      321.22      342.00     41.51 o 
  12   6   3        0.35        0.00     29.03 o 
  13   6   3       68.91       71.86     43.31 o 
  14   6   3        0.41        0.00     43.75 o 
 -16   7   3       44.98       54.93     44.77 o 
 -15   7   3       16.48       24.43     38.16 o 
 -14   7   3        0.12        0.00     34.20 o 
 -13   7   3      117.54      134.76     38.11 o 
 -12   7   3      345.45      260.74     43.90 o 
 -11   7   3       75.46       65.33     25.46 o 
 -10   7   3      784.35      911.01     45.79 o 
  -9   7   3        8.68        0.00     17.83 o 
  -8   7   3      223.03      208.46     25.51 o 
  -7   7   3     2487.33     2563.29     72.48 o 
  -6   7   3      273.83      332.85     32.86 o 
  -5   7   3      733.40      680.29     56.32 o 
  -4   7   3      216.75      127.05     31.60 o 
  -3   7   3     3847.22     3924.82    127.24 o 
  -2   7   3       19.74       36.22     32.71 o 
  -1   7   3       26.33       28.74     18.54 o 
   0   7   3      355.85      348.11     33.74 o 
   1   7   3       95.97       91.07     19.84 o 
   2   7   3       52.62       13.07     15.79 o 
   3   7   3     1091.51     1002.90     45.88 o 
   4   7   3       10.93       13.72     14.60 o 
   5   7   3     2443.17     2647.51     80.90 o 
   6   7   3      768.48      868.32     50.06 o 
   7   7   3       88.77      133.72     30.07 o 
   8   7   3        0.66        0.00     23.94 o 
   9   7   3      201.13      206.36     48.22 o 
  10   7   3      603.67      636.44     52.92 o 
  11   7   3      143.14      126.75     37.35 o 
  12   7   3      102.54       67.85     34.86 o 
  13   7   3        0.05        0.00     49.39 o 
  14   7   3       24.18       95.00    105.66 o 
 -15   8   3       28.80       51.77     48.78 o 
 -14   8   3       30.66       36.66     46.70 o 
 -13   8   3        4.74       15.81     41.68 o 
 -12   8   3        8.12       69.67     79.25 o 
 -11   8   3       43.23       65.57     33.43 o 
 -10   8   3      108.29      158.33     39.90 o 
  -9   8   3     1388.39     1492.05     76.80 o 
  -8   8   3       77.55       87.05     29.86 o 
  -7   8   3        3.93       39.00     30.43 o 
  -6   8   3      565.50      546.81     67.51 o 
  -5   8   3        2.11       27.62     28.02 o 
  -4   8   3       45.24      100.01     32.39 o 
  -3   8   3      958.79      907.31     55.12 o 
  -2   8   3      947.30     1037.01     56.27 o 
  -1   8   3     1225.70     1206.93     60.21 o 
   0   8   3       78.06      157.78     32.41 o 
   1   8   3      300.33      382.03     32.71 o 
   2   8   3       68.61       42.36     20.91 o 
   3   8   3      134.15      144.58     25.48 o 
   4   8   3      282.51      238.02     32.46 o 
   5   8   3       15.72       27.16     24.82 o 
   6   8   3      147.38      173.42     32.19 o 
   7   8   3      872.99      973.04     57.46 o 
   8   8   3       65.57       45.15     30.17 o 
   9   8   3      451.25      477.18     53.98 o 
  10   8   3       48.43        6.56     30.08 o 
  11   8   3      239.30      215.00     41.31 o 
  12   8   3       18.83        7.25     36.98 o 
  13   8   3       15.63       99.73     60.17 o 
 -14   9   3      773.57      874.20    144.25 o 
 -13   9   3       17.41        0.00     56.98 o 
 -12   9   3       97.77        0.00     56.54 o 
 -11   9   3       98.81       83.28     44.94 o 
 -10   9   3        4.93        0.00     27.92 o 
  -9   9   3       75.81      162.76     38.06 o 
  -8   9   3       22.10        0.00     26.12 o 
  -7   9   3      102.82       74.92     65.54 o 
  -6   9   3       63.90      135.66     39.70 o 
  -5   9   3     1567.23     1591.89    115.19 o 
  -4   9   3      157.36       88.61     29.50 o 
  -3   9   3       56.58       74.35     27.79 o 
  -2   9   3        0.05        0.00     21.12 o 
  -1   9   3        1.42       13.47     21.90 o 
   0   9   3      187.78      149.80     30.25 o 
   1   9   3      357.90      351.88     34.12 o 
   2   9   3      831.27      849.87     93.18 o 
   3   9   3      442.45      389.05     54.17 o 
   4   9   3        6.55       53.39     30.44 o 
   5   9   3        7.03        3.48     24.46 o 
   6   9   3      155.70       91.56     29.11 o 
   7   9   3      776.17      893.66     57.88 o 
   8   9   3        0.21        0.00     25.64 o 
   9   9   3      204.26      286.78     42.78 o 
  10   9   3       92.93       84.74     34.92 o 
  11   9   3        2.10        0.00     34.08 o 
  12   9   3       29.62      154.17     46.90 o 
 -13  10   3       65.99       25.68     73.70 o 
 -12  10   3       33.46      123.16     93.56 o 
 -11  10   3       73.09        5.94     41.28 o 
 -10  10   3       63.81       88.12     38.54 o 
  -9  10   3        6.14        0.00     28.05 o 
  -8  10   3        3.81        0.00     25.62 o 
  -7  10   3       26.97        8.96     63.23 o 
  -6  10   3        8.27        0.00     41.80 o 
  -5  10   3      104.57      141.73     97.10 o 
  -4  10   3       22.80       11.77     26.16 o 
  -3  10   3      280.55      350.06     44.21 o 
  -2  10   3      901.33     1099.36     66.85 o 
  -1  10   3      483.95      551.21     68.71 o 
   0  10   3        3.87        0.00     24.19 o 
   1  10   3     2002.34     2085.57     90.11 o 
   2  10   3        2.92        0.21     38.19 o 
   3  10   3      271.76      354.80     46.88 o 
   4  10   3      293.76      246.09     55.63 o 
   5  10   3       54.33       22.27     39.12 o 
   6  10   3        0.01        0.00     38.69 o 
   7  10   3      210.19      210.65     37.82 o 
   8  10   3        8.64       11.17     30.44 o 
   9  10   3      140.49      184.36     39.93 o 
  10  10   3        5.25       57.83     33.94 o 
 -11  11   3       13.51       16.13     45.71 o 
 -10  11   3       18.34       82.83    113.56 o 
  -9  11   3       81.85       42.59     35.11 o 
  -8  11   3      125.34      145.29     40.48 o 
  -7  11   3       75.58       84.39     35.65 o 
  -6  11   3       70.98       70.61     43.76 o 
  -5  11   3      317.71      464.70    101.86 o 
  -4  11   3      180.25      224.05     60.34 o 
  -3  11   3       72.62      110.04     35.82 o 
  -2  11   3       49.84       63.57     31.33 o 
  -1  11   3      212.00      119.57     44.66 o 
   0  11   3       57.66       63.11     35.35 o 
   1  11   3       42.82       23.51     32.42 o 
   2  11   3      138.04      187.02     40.38 o 
   3  11   3      108.92       35.73     35.13 o 
   4  11   3      374.26      343.11     66.02 o 
   5  11   3       37.97        0.00     40.71 o 
   6  11   3        0.01        0.00     41.92 o 
   7  11   3      244.17      314.30    104.53 o 
   8  11   3       28.66        0.00     44.37 o 
   9  11   3       17.61       56.07     49.34 o 
  -9  12   3        8.99        9.63     33.85 o 
  -8  12   3       14.53        0.00     31.51 o 
  -7  12   3       30.26        8.23     50.91 o 
  -6  12   3        0.14       17.02     34.32 o 
  -5  12   3        9.38       50.07     36.34 o 
  -4  12   3       76.68       86.49     38.40 o 
  -3  12   3      109.82       48.92     48.67 o 
  -2  12   3       64.15       40.24     43.54 o 
  -1  12   3      131.95       92.53     49.05 o 
   0  12   3      200.61      154.55     41.34 o 
   1  12   3        0.21        0.00     47.27 o 
   2  12   3      228.76      327.03     56.80 o 
   3  12   3        0.07        0.00     44.65 o 
   4  12   3        3.06       26.30     45.63 o 
   5  12   3       85.54       62.17     50.18 o 
   6  12   3       39.93       20.37     53.78 o 
   7  12   3      116.81       89.13     56.22 o 
  -6  13   3      132.35      112.77     56.86 o 
  -5  13   3        2.29        3.61     55.17 o 
  -4  13   3        3.93       27.05     49.59 o 
  -3  13   3       63.65       37.52     50.56 o 
  -2  13   3        0.59        0.00     47.95 o 
  -1  13   3      122.35      118.33     50.09 o 
   0  13   3      116.21      186.29     55.51 o 
   1  13   3        1.18       23.06     38.11 o 
   2  13   3       13.95       43.67     42.37 o 
   3  13   3       51.41       60.94     59.54 o 
   4  13   3        2.82        0.00     49.46 o 
 -18   0   4      166.81      130.01     81.12 o 
 -14   0   4      476.13      474.75     89.81 o 
 -12   0   4     3184.72     3409.97    152.04 o 
 -10   0   4      146.02      140.41     30.74 o 
  -8   0   4     3556.32     3776.99    114.31 o 
  -6   0   4     2761.13     4300.05    154.62 o 
  -4   0   4    23232.54    20108.77    639.40 o 
  -2   0   4    54225.72    47583.78   1459.30 o 
   0   0   4     1391.28     1151.74     71.02 o 
   2   0   4      938.26      850.26     70.55 o 
   4   0   4     6543.46     7646.13    200.81 o 
   6   0   4      283.81      211.05     35.03 o 
   8   0   4       19.46       66.45     48.95 o 
  10   0   4      471.16      510.71    101.22 o 
  12   0   4      492.33      563.72     71.20 o 
  14   0   4       42.20       49.82     45.71 o 
  16   0   4       23.96        0.00     53.31 o 
 -18   1   4       76.19      185.42     80.25 o 
 -17   1   4       18.67      112.06     51.46 o 
 -16   1   4      129.12      162.33     51.53 o 
 -15   1   4       87.32       98.13     48.92 o 
 -14   1   4        0.34        0.00    107.80 o 
 -13   1   4      526.26      643.59     52.22 o 
 -12   1   4      365.11      421.42     50.39 o 
 -11   1   4        9.61        3.64     17.84 o 
 -10   1   4      248.17      214.46     32.26 o 
  -9   1   4      250.40      447.23     32.54 o 
  -8   1   4     2086.74     1971.90     53.00 o 
  -7   1   4      793.92      958.62     29.25 o 
  -6   1   4      419.20      420.18     25.64 o 
  -5   1   4      590.06      558.88     33.57 o 
  -4   1   4      472.58      373.17     44.67 o 
  -3   1   4      785.80      912.02     42.28 o 
  -2   1   4     2313.32     1931.87     89.25 o 
  -1   1   4     1891.99     1962.67     53.47 o 
   0   1   4     6167.42     4723.60    104.35 o 
   1   1   4     3266.22     3233.60    191.80 o 
   2   1   4        4.07       40.16     26.44 o 
   3   1   4     1288.09     1491.26     53.98 o 
   4   1   4     3476.35     3515.63     94.38 o 
   5   1   4     1556.55     1345.60     67.49 o 
   6   1   4     1726.23     1436.16     51.78 o 
   7   1   4     2207.43     2031.78     64.46 o 
   8   1   4     2951.03     3010.15    110.76 o 
   9   1   4       53.43       39.26     23.30 o 
  10   1   4     1418.34     1603.15     68.21 o 
  11   1   4      156.28      175.88     32.04 o 
  12   1   4      214.23      294.49     40.89 o 
  13   1   4       44.12        0.00     27.87 o 
  14   1   4        3.64        0.00     29.93 o 
  15   1   4        4.66       13.57     35.93 o 
 -18   2   4      132.80      114.23     58.90 o 
 -17   2   4       13.38        0.00     41.96 o 
 -16   2   4      581.29      531.14    159.73 o 
 -15   2   4      535.33      606.59     75.77 o 
 -14   2   4     2222.78     2288.28     95.10 o 
 -13   2   4      366.65      423.54     55.96 o 
 -12   2   4       55.73       51.64     27.45 o 
 -11   2   4     1023.24     1128.35     58.46 o 
 -10   2   4     2043.78     1941.02     71.44 o 
  -9   2   4      635.61      768.35     42.00 o 
  -8   2   4       48.33       64.61     13.35 o 
  -7   2   4     1084.88     1050.51     36.11 o 
  -6   2   4     3378.76     3218.26     93.23 o 
  -5   2   4      171.65      134.98     14.27 o 
  -4   2   4     5555.54     5022.89    104.73 o 
  -3   2   4        2.16        0.00     28.46 o 
  -2   2   4     3684.44     3014.47     92.92 o 
  -1   2   4     7208.93     7889.62    158.41 o 
   0   2   4    20443.24    19847.81    368.51 o 
   1   2   4      270.30      343.09     33.31 o 
   2   2   4     1566.82     1805.90     73.84 o 
   3   2   4     9637.26     9393.09    229.32 o 
   4   2   4     2356.33     2217.35     71.78 o 
   5   2   4     2779.41     2813.37     62.27 o 
   6   2   4     4168.46     4080.33     82.46 o 
   7   2   4        0.06       21.57     15.74 o 
   8   2   4      692.01      627.24     34.23 o 
   9   2   4       61.96       19.72     21.95 o 
  10   2   4        5.58       26.44     23.26 o 
  11   2   4      182.77      131.28     31.40 o 
  12   2   4       14.62       15.00     27.62 o 
  13   2   4       53.13        1.42     36.93 o 
  14   2   4       11.52       18.33     37.73 o 
  15   2   4       32.71        1.22     36.67 o 
 -18   3   4       35.65       19.04     50.43 o 
 -17   3   4       32.41       34.40     50.22 o 
 -16   3   4        1.47       20.00     41.39 o 
 -15   3   4       36.46        0.00     36.54 o 
 -14   3   4       55.02       39.54     32.14 o 
 -13   3   4      360.17      367.03     45.44 o 
 -12   3   4     1809.86     1822.33     79.03 o 
 -11   3   4      526.03      576.58     80.13 o 
 -10   3   4        5.77       13.70     22.51 o 
  -9   3   4       16.59        3.37     13.11 o 
  -8   3   4     2894.27     3205.14     62.60 o 
  -7   3   4     5493.34     5985.32     98.41 o 
  -6   3   4      238.42      269.18     49.09 o 
  -5   3   4     1785.25     1401.78     48.85 o 
  -4   3   4      449.72      523.68     31.33 o 
  -3   3   4       81.70       38.45     12.42 o 
  -2   3   4      912.14     1104.72     36.16 o 
  -1   3   4      521.58      472.80     25.39 o 
   0   3   4     1226.93     1219.74     38.79 o 
   1   3   4      817.11      795.53     52.86 o 
   2   3   4     1937.11     1939.95     47.87 o 
   3   3   4     4319.29     4039.10    102.53 o 
   4   3   4     1985.15     2503.49     66.36 o 
   5   3   4       66.04       78.64     20.26 o 
   6   3   4       58.38       90.42     21.15 o 
   7   3   4      900.47      829.05     37.26 o 
   8   3   4      140.93       82.34     21.09 o 
   9   3   4      110.39      142.28     25.45 o 
  10   3   4      489.78      409.73     42.01 o 
  11   3   4      145.97      126.72     34.44 o 
  12   3   4      243.97      252.67     37.67 o 
  13   3   4       16.18        0.00     45.80 o 
  14   3   4      109.44      105.06     47.37 o 
  15   3   4       26.83        0.00     33.02 o 
 -18   4   4       17.47        0.00     48.64 o 
 -17   4   4        4.13        7.28     46.77 o 
 -16   4   4       10.63       32.93     38.49 o 
 -15   4   4      390.93      469.18     54.83 o 
 -14   4   4     1417.54     1620.05     84.19 o 
 -13   4   4      434.72      611.23     60.88 o 
 -12   4   4     1075.69     1066.72     89.49 o 
 -11   4   4      114.95      162.15     39.71 o 
 -10   4   4      616.71      678.90     48.38 o 
  -9   4   4        0.01       36.01     22.01 o 
  -8   4   4     2253.18     2308.53     61.79 o 
  -7   4   4        9.66       33.84     17.08 o 
  -6   4   4     2330.45     2292.47     91.02 o 
  -5   4   4      737.64      908.85     29.83 o 
  -4   4   4      912.40     1108.69     40.63 o 
  -3   4   4       69.34      287.92     23.71 o 
  -2   4   4      528.83      464.00     23.15 o 
  -1   4   4      467.25      166.98     15.77 o 
   0   4   4     1812.08     1617.19     43.32 o 
   1   4   4      804.70     1152.53     36.83 o 
   2   4   4     3900.06     3908.32     79.19 o 
   3   4   4       35.36       50.19     17.18 o 
   4   4   4     8526.46     9360.02    174.76 o 
   5   4   4      388.41      438.65     33.18 o 
   6   4   4     2242.93     2302.20     70.00 o 
   7   4   4      598.73      595.49     48.81 o 
   8   4   4      112.62      120.61     27.94 o 
   9   4   4       32.63       22.81     20.74 o 
  10   4   4       31.11       90.80     44.65 o 
  11   4   4       17.23        0.00     26.98 o 
  12   4   4        0.58        0.00     42.92 o 
  13   4   4        1.75        0.00     39.50 o 
  14   4   4       37.02       57.32     49.11 o 
  15   4   4      167.44      106.45     41.11 o 
 -17   5   4       15.36       23.76     39.70 o 
 -16   5   4       50.01       59.71     46.50 o 
 -15   5   4      263.15      333.93     69.30 o 
 -14   5   4      696.27      844.88     75.31 o 
 -13   5   4        0.61        0.00     26.40 o 
 -12   5   4      102.00      188.87     44.93 o 
 -11   5   4     1877.86     1990.15     81.66 o 
 -10   5   4      225.85      179.38     35.16 o 
  -9   5   4       33.22       57.93     19.36 o 
  -8   5   4       66.98       63.17     19.61 o 
  -7   5   4        5.09        6.41     16.95 o 
  -6   5   4       18.83       34.61     19.96 o 
  -5   5   4      550.39      552.99     38.18 o 
  -4   5   4     2164.47     2187.15     61.60 o 
  -3   5   4      328.92      278.47     24.77 o 
  -2   5   4     3502.64     3603.00     72.43 o 
  -1   5   4      350.47      373.21     27.29 o 
   0   5   4      155.18      185.68     20.04 o 
   1   5   4      599.66      588.42     29.40 o 
   2   5   4      785.60      729.36     50.21 o 
   3   5   4     7530.60     7372.29    136.98 o 
   4   5   4     2818.73     2440.65     74.07 o 
   5   5   4     1722.86     1828.65     62.41 o 
   6   5   4     2407.15     2178.49     70.47 o 
   7   5   4       38.85        8.92     33.38 o 
   8   5   4        7.83       23.62     23.10 o 
   9   5   4       62.73       26.79     26.19 o 
  10   5   4       22.40        0.00     23.37 o 
  11   5   4      148.54      145.57     43.34 o 
  12   5   4      242.08      270.89     50.60 o 
  13   5   4       56.55       12.32     45.85 o 
  14   5   4       28.61       29.76     43.31 o 
 -17   6   4       21.65       13.50     43.55 o 
 -16   6   4       13.34       16.33     37.44 o 
 -15   6   4       45.84       44.54     37.19 o 
 -14   6   4       20.81       70.71     35.99 o 
 -13   6   4      158.73      213.38     34.30 o 
 -12   6   4     1220.48     1295.08     61.52 o 
 -11   6   4      919.60      972.59     52.02 o 
 -10   6   4      886.63     1123.88     58.51 o 
  -9   6   4      614.15      547.53     53.83 o 
  -8   6   4     1853.60     2032.59     77.26 o 
  -7   6   4     2284.21     2615.69     71.48 o 
  -6   6   4     1450.80     1557.41     63.38 o 
  -5   6   4     2420.86     2565.90     81.68 o 
  -4   6   4       22.10        0.00     14.55 o 
  -3   6   4      415.26      352.68     33.42 o 
  -2   6   4      250.49      303.43     26.38 o 
  -1   6   4     1221.88      902.17     35.34 o 
   0   6   4     4953.63     4608.03     82.58 o 
   1   6   4      147.99      121.12     27.52 o 
   2   6   4     1509.98     1395.48     40.66 o 
   3   6   4        0.99        7.59     12.70 o 
   4   6   4      237.96      236.61     24.69 o 
   5   6   4       61.35       79.01     24.74 o 
   6   6   4      715.38      649.57     44.02 o 
   7   6   4      314.31      293.89     36.12 o 
   8   6   4      255.97      238.85     35.47 o 
   9   6   4       67.58       73.85     29.37 o 
  10   6   4       18.46        0.00     27.77 o 
  11   6   4       33.84       75.66     33.30 o 
  12   6   4        4.46        0.00     45.55 o 
  13   6   4       14.73       59.22     38.88 o 
  14   6   4      298.50      332.41     67.66 o 
 -16   7   4       10.32       53.43     41.31 o 
 -15   7   4        7.56       38.39     37.87 o 
 -14   7   4       63.50      116.30     45.63 o 
 -13   7   4       19.21        7.79     27.48 o 
 -12   7   4       45.84       84.83     27.99 o 
 -11   7   4       11.12        0.00     22.09 o 
 -10   7   4       11.47        4.79     19.72 o 
  -9   7   4     1460.26     1401.18     52.57 o 
  -8   7   4     1633.05     1615.34     71.85 o 
  -7   7   4      835.34      790.04     51.27 o 
  -6   7   4      541.72      541.35     63.88 o 
  -5   7   4       68.66      137.12     26.47 o 
  -4   7   4      519.23      652.32     38.56 o 
  -3   7   4      586.12      552.81     35.60 o 
  -2   7   4      241.84      206.39     44.19 o 
  -1   7   4      400.17      419.20     28.28 o 
   0   7   4       69.09       51.29     16.05 o 
   1   7   4      201.71      223.69     24.55 o 
   2   7   4      115.97      115.74     20.61 o 
   3   7   4       13.08        0.00     13.80 o 
   4   7   4     2695.80     2675.56     87.32 o 
   5   7   4      290.75      320.90     35.36 o 
   6   7   4      670.17      750.18     48.97 o 
   7   7   4      195.65      248.02     36.61 o 
   8   7   4       74.64       88.23     30.54 o 
   9   7   4       90.52      145.64     34.02 o 
  10   7   4      391.42      408.97     62.78 o 
  11   7   4        8.05        9.48     31.88 o 
  12   7   4      146.50      150.22     48.94 o 
  13   7   4      132.31      185.65     49.94 o 
 -15   8   4      120.94      113.47     45.28 o 
 -14   8   4       90.10      181.03     79.78 o 
 -13   8   4       71.63       44.54     61.39 o 
 -12   8   4      167.44      118.66     43.47 o 
 -11   8   4      364.10      405.59     60.64 o 
 -10   8   4      676.70      748.32     60.81 o 
  -9   8   4       54.26       55.70     30.74 o 
  -8   8   4       46.65       63.48     28.59 o 
  -7   8   4        7.73        0.00     24.72 o 
  -6   8   4      251.98      242.20     71.06 o 
  -5   8   4       10.12       26.03     22.75 o 
  -4   8   4      704.70      685.06     85.49 o 
  -3   8   4      575.48      689.40     55.16 o 
  -2   8   4      969.48      959.24    138.96 o 
  -1   8   4      325.74      341.76     27.95 o 
   0   8   4     2127.57     2084.47     60.35 o 
   1   8   4       14.08        4.80     15.83 o 
   2   8   4      939.21     1041.24     54.80 o 
   3   8   4       44.26       40.61     21.38 o 
   4   8   4     1527.40     1447.90    134.65 o 
   5   8   4      162.12      169.02     31.75 o 
   6   8   4        5.21        0.00     27.75 o 
   7   8   4        0.67        0.00     28.11 o 
   8   8   4      156.13      149.20     34.91 o 
   9   8   4       57.45        6.06     28.79 o 
  10   8   4        0.59        0.00     28.00 o 
  11   8   4       10.18        0.00     31.39 o 
  12   8   4      605.99      707.74     91.55 o 
 -14   9   4       28.89        0.00     57.58 o 
 -13   9   4       78.12       61.06     65.61 o 
 -12   9   4      276.16      303.95     91.89 o 
 -11   9   4        2.52       21.30     32.58 o 
 -10   9   4        1.10        0.00     26.65 o 
  -9   9   4      133.16       83.28     39.64 o 
  -8   9   4      111.54       55.32     36.77 o 
  -7   9   4      193.98      210.88     46.11 o 
  -6   9   4      925.10      903.65     63.20 o 
  -5   9   4       41.03       74.63     29.80 o 
  -4   9   4       12.68       36.76     24.34 o 
  -3   9   4       16.88       27.39     31.44 o 
  -2   9   4       29.07       40.63     23.45 o 
  -1   9   4       16.31       18.65     19.38 o 
   0   9   4      564.14      646.30     43.62 o 
   1   9   4      114.88       99.42     27.76 o 
   2   9   4      391.30      304.35     41.06 o 
   3   9   4      214.67      176.73     47.38 o 
   4   9   4     1136.39     1182.08     77.34 o 
   5   9   4        7.77       46.43     27.20 o 
   6   9   4      244.46      169.47     35.87 o 
   7   9   4      822.97      878.28     59.49 o 
   8   9   4       72.54        7.16     28.65 o 
   9   9   4       22.29       71.95     31.28 o 
  10   9   4       20.54       54.29     42.71 o 
  11   9   4        2.53       50.16     35.74 o 
 -13  10   4       48.47      150.81     79.98 o 
 -12  10   4        5.89       60.12     68.41 o 
 -11  10   4       18.21        6.02     46.96 o 
 -10  10   4       44.44       17.48     34.87 o 
  -9  10   4       36.42        0.00     30.87 o 
  -8  10   4      591.21      446.66     96.20 o 
  -7  10   4      312.93      373.03     94.03 o 
  -6  10   4       45.28       31.18     28.41 o 
  -5  10   4       39.88      121.15     33.70 o 
  -4  10   4      284.26      310.10     41.48 o 
  -3  10   4       25.64       74.96     31.56 o 
  -2  10   4      697.95      624.33     62.36 o 
  -1  10   4     1171.11     1379.40     63.51 o 
   0  10   4     2788.35     2787.84    117.58 o 
   1  10   4       33.46       31.49     29.69 o 
   2  10   4      338.73      357.97     46.02 o 
   3  10   4      446.28      514.49     52.58 o 
   4  10   4       31.62      113.46     37.86 o 
   5  10   4       62.46      115.22     33.10 o 
   6  10   4      238.50      307.15     42.90 o 
   7  10   4       20.59        0.00     29.25 o 
   8  10   4      114.73       70.51     35.56 o 
   9  10   4       25.30        0.00     32.50 o 
  10  10   4      244.87      298.29     55.07 o 
 -11  11   4        7.84        0.00     41.15 o 
 -10  11   4       10.95        0.00     33.38 o 
  -9  11   4       11.18       79.97     37.06 o 
  -8  11   4       43.95       70.40     31.11 o 
  -7  11   4       17.48        0.00     31.36 o 
  -6  11   4        0.18        6.72     31.26 o 
  -5  11   4       42.58       63.75     34.09 o 
  -4  11   4       47.11       53.61     38.83 o 
  -3  11   4       84.70      150.89     36.76 o 
  -2  11   4        8.77       21.35     28.77 o 
  -1  11   4        0.36        0.00     30.44 o 
   0  11   4      111.81      107.70     37.61 o 
   1  11   4       20.44       25.77     29.50 o 
   2  11   4      110.33       10.42     30.88 o 
   3  11   4        2.50        0.00     38.84 o 
   4  11   4      152.98       84.42    121.01 o 
   5  11   4      127.26      103.61    155.39 o 
   6  11   4       18.18       60.51     48.93 o 
   7  11   4        0.90        0.00     33.50 o 
   8  11   4      253.02      223.69     51.16 o 
  -9  12   4       76.90      121.95     44.43 o 
  -8  12   4        3.28        7.08     39.89 o 
  -7  12   4       36.68       33.02     86.64 o 
  -6  12   4       14.86       96.61     39.66 o 
  -5  12   4        9.07        2.26     34.97 o 
  -4  12   4      869.39      931.47     91.40 o 
  -3  12   4      227.55      317.28     62.79 o 
  -2  12   4      827.52      904.08     73.75 o 
  -1  12   4       91.20       66.82     39.95 o 
   0  12   4       96.66      132.25     42.52 o 
   1  12   4       24.13       34.35     34.21 o 
   2  12   4       66.99      169.39     53.28 o 
   3  12   4       14.15        0.00     45.53 o 
   4  12   4      222.83      240.62    116.70 o 
   5  12   4        0.68        0.00     46.95 o 
   6  12   4        1.01       39.08     56.37 o 
  -6  13   4       39.36      139.41     58.26 o 
  -5  13   4      291.25      312.24    163.71 o 
  -4  13   4        0.20        7.93     49.31 o 
  -3  13   4      192.91       78.08     56.08 o 
  -2  13   4       84.14       24.44     61.09 o 
  -1  13   4       31.16       73.86     43.40 o 
   0  13   4       19.85       11.94     45.36 o 
   1  13   4        1.14        0.00     36.00 o 
   2  13   4        7.66        6.92     49.99 o 
   3  13   4       34.30       16.36     54.28 o 
 -19   0   5       37.54       95.36     84.33 o 
 -17   0   5       16.17        0.00     53.84 o 
 -15   0   5       56.70      195.14     76.51 o 
 -13   0   5     1323.18     1164.04    120.78 o 
 -11   0   5    10935.91    11614.06    296.31 o 
  -9   0   5      773.73      954.28     52.06 o 
  -7   0   5     8466.27     9265.73    269.61 o 
  -5   0   5     1219.67     1738.50     92.29 o 
  -3   0   5     1026.08      481.41     71.99 o 
  -1   0   5      166.43      300.27     40.33 o 
   1   0   5     6759.68     6618.57    250.99 o 
   3   0   5      129.40      145.48     34.01 o 
   5   0   5     8466.01     8736.19    234.73 o 
   7   0   5     1064.73     1167.43     74.49 o 
   9   0   5      384.19      331.09     52.47 o 
  11   0   5      398.73      560.91     80.02 o 
  13   0   5      137.04      218.09     74.37 o 
  15   0   5       14.53        0.00     50.99 o 
 -19   1   5      107.59       78.91     92.49 o 
 -18   1   5       11.74       83.35     54.58 o 
 -17   1   5      315.25      262.57     88.24 o 
 -16   1   5       17.08        0.00     69.35 o 
 -15   1   5      404.80      400.14     80.15 o 
 -14   1   5       33.53       41.92     36.20 o 
 -13   1   5        2.39        4.71     32.63 o 
 -12   1   5        5.06       24.73     23.70 o 
 -11   1   5      948.50      930.39     53.03 o 
 -10   1   5      246.94      275.40     25.71 o 
  -9   1   5     1858.37     1982.51     48.25 o 
  -8   1   5      790.52     1239.72     34.93 o 
  -7   1   5    16008.06    18076.52    263.34 o 
  -6   1   5     6808.77     8506.33    175.17 o 
  -5   1   5       26.94        0.00     24.01 o 
  -4   1   5     1394.49     1520.49     88.14 o 
  -3   1   5      949.03     1109.72     39.55 o 
  -2   1   5      428.79      317.47     22.80 o 
  -1   1   5      822.22     1024.86     39.74 o 
   0   1   5       73.60      152.00     21.88 o 
   1   1   5     1167.27     1190.01     58.53 o 
   2   1   5        1.90        0.00     17.81 o 
   3   1   5     4175.12     4042.77    104.36 o 
   4   1   5      169.13      150.95     21.76 o 
   5   1   5     2292.11     1831.17     58.37 o 
   6   1   5      416.83      448.85     33.85 o 
   7   1   5     2414.82     2533.07     76.40 o 
   8   1   5       36.19       25.54     21.10 o 
   9   1   5        1.40        0.00     22.04 o 
  10   1   5       22.74       25.96     25.87 o 
  11   1   5       44.83       25.55     27.04 o 
  12   1   5       70.82       59.68     31.36 o 
  13   1   5       84.25       62.19     33.52 o 
  14   1   5       91.50      116.37     39.07 o 
  15   1   5        2.51        3.03     35.98 o 
 -18   2   5       16.00        0.00     45.04 o 
 -17   2   5       76.00       13.15     48.28 o 
 -16   2   5       94.62       46.28     44.39 o 
 -15   2   5      214.88      217.12     85.90 o 
 -14   2   5      137.19      195.69     46.49 o 
 -13   2   5      531.51      572.53     50.95 o 
 -12   2   5       44.02       30.23     24.72 o 
 -11   2   5      377.40      357.59     39.16 o 
 -10   2   5      181.78      173.36     22.09 o 
  -9   2   5     6916.34     7428.33    141.55 o 
  -8   2   5      712.31      716.02     32.53 o 
  -7   2   5      712.22     1059.88     37.42 o 
  -6   2   5      987.95     1142.81     42.69 o 
  -5   2   5      423.97      437.48     26.88 o 
  -4   2   5      759.49      622.01     60.46 o 
  -3   2   5     5455.07     5971.03    159.78 o 
  -2   2   5     2449.80     2504.85     65.48 o 
  -1   2   5     1548.75     1694.23     53.66 o 
   0   2   5     6194.84     6879.95    147.71 o 
   1   2   5     1123.77     1021.62     38.81 o 
   2   2   5        0.25       31.65     19.72 o 
   3   2   5      144.55      141.58     32.82 o 
   4   2   5       14.84       28.17     21.86 o 
   5   2   5      405.78      310.60     23.42 o 
   6   2   5     1721.02     1796.24     54.31 o 
   7   2   5      144.81      109.46     20.18 o 
   8   2   5        1.27       18.49     25.13 o 
   9   2   5       57.67        0.00     22.62 o 
  10   2   5      182.58      184.12     32.84 o 
  11   2   5      241.93      299.70     51.33 o 
  12   2   5       35.88        0.00     27.98 o 
  13   2   5       22.93        0.00     29.25 o 
  14   2   5       52.43        5.39     33.48 o 
  15   2   5       58.11        1.72     40.23 o 
 -18   3   5       13.01       84.39     55.19 o 
 -17   3   5      138.50      104.11     51.98 o 
 -16   3   5       25.88        0.00     42.40 o 
 -15   3   5      125.79       56.85     97.77 o 
 -14   3   5        2.22        0.00     29.53 o 
 -13   3   5      449.65      431.31     47.98 o 
 -12   3   5      300.78      330.61     41.07 o 
 -11   3   5      355.73      388.13     48.58 o 
 -10   3   5      834.03      925.76     70.38 o 
  -9   3   5     3426.18     3556.79     80.96 o 
  -8   3   5       50.90       57.82     14.06 o 
  -7   3   5      772.13      744.42     44.38 o 
  -6   3   5       96.42       65.13     14.62 o 
  -5   3   5     3877.44     4255.56     99.91 o 
  -4   3   5       24.22       28.18     20.56 o 
  -3   3   5      359.68      275.24     22.21 o 
  -2   3   5     2432.85     3077.90     61.80 o 
  -1   3   5     2121.82     2634.95     56.45 o 
   0   3   5      667.34      890.17     31.91 o 
   1   3   5     1954.80     1564.39     43.21 o 
   2   3   5      151.88      154.21     18.47 o 
   3   3   5     4025.39     3403.96     93.44 o 
   4   3   5     1710.24     1739.57     55.05 o 
   5   3   5      951.43      833.02     42.79 o 
   6   3   5       43.70       51.43     21.61 o 
   7   3   5        4.41       10.82     15.70 o 
   8   3   5      455.85      447.83     49.25 o 
   9   3   5        2.90       11.53     21.81 o 
  10   3   5        0.77        0.00     23.16 o 
  11   3   5       57.79       56.75     30.90 o 
  12   3   5      196.82      183.01     37.02 o 
  13   3   5       10.20       28.20     32.31 o 
  14   3   5        7.58       31.05     37.63 o 
 -18   4   5        4.57        0.00     53.17 o 
 -17   4   5      234.77      160.56     61.36 o 
 -16   4   5        4.93        0.00     45.84 o 
 -15   4   5      280.78      325.08     82.30 o 
 -14   4   5      928.54     1013.49     68.79 o 
 -13   4   5       36.93       61.30     32.16 o 
 -12   4   5       28.18       73.87     28.91 o 
 -11   4   5      970.68      879.56     55.47 o 
 -10   4   5      743.12      602.09     46.40 o 
  -9   4   5     2033.84     1973.75    121.81 o 
  -8   4   5        0.68        0.00     22.40 o 
  -7   4   5      487.90      596.50     46.35 o 
  -6   4   5     1205.29     1434.20     45.83 o 
  -5   4   5     1588.46     1801.28     50.84 o 
  -4   4   5      513.71      522.06     24.51 o 
  -3   4   5     3496.09     3868.11     86.79 o 
  -2   4   5    11427.29    10701.74    152.32 o 
  -1   4   5       13.66       42.38     14.38 o 
   0   4   5     6143.29     5328.50     97.64 o 
   1   4   5     1593.28     1615.28     63.85 o 
   2   4   5     1520.18     1838.99     50.55 o 
   3   4   5     8434.30     8542.33    163.82 o 
   4   4   5     4608.12     4756.76    106.59 o 
   5   4   5     1637.12     1960.52     63.72 o 
   6   4   5      231.68      211.52     28.50 o 
   7   4   5      207.79      198.74     29.71 o 
   8   4   5        3.79        1.46     28.86 o 
   9   4   5      548.14      529.65     45.16 o 
  10   4   5      137.57      224.20     44.61 o 
  11   4   5        1.56        0.00     31.56 o 
  12   4   5       79.02       43.59     38.69 o 
  13   4   5       69.51       46.73     42.87 o 
  14   4   5        2.67        0.00     34.35 o 
 -17   5   5        7.19        0.00     45.13 o 
 -16   5   5       48.05       46.35     38.54 o 
 -15   5   5       28.19       50.43     35.21 o 
 -14   5   5       76.51       74.83     60.34 o 
 -13   5   5     1043.29     1220.92     91.27 o 
 -12   5   5      380.20      414.78     46.42 o 
 -11   5   5     2991.00     3353.02    108.57 o 
 -10   5   5     1113.21     1284.99     63.57 o 
  -9   5   5       81.74       83.85     24.41 o 
  -8   5   5      271.85      286.85     32.31 o 
  -7   5   5        4.80        4.30     17.85 o 
  -6   5   5     1887.63     1881.69     60.22 o 
  -5   5   5      999.65     1032.99     55.06 o 
  -4   5   5       42.32       45.38     13.54 o 
  -3   5   5     3861.45     3510.43     89.70 o 
  -2   5   5      515.05      807.52     39.87 o 
  -1   5   5      444.29      351.91     31.87 o 
   0   5   5      946.83     1095.35     39.50 o 
   1   5   5     2236.23     2659.18     63.48 o 
   2   5   5       63.19       94.06     20.76 o 
   3   5   5     4250.50     4379.40     90.81 o 
   4   5   5      286.02      204.35     27.61 o 
   5   5   5       65.79       20.27     20.46 o 
   6   5   5      743.38      707.65     44.63 o 
   7   5   5     1148.86     1167.03     56.51 o 
   8   5   5      518.90      494.00     52.00 o 
   9   5   5      528.47      553.39     46.29 o 
  10   5   5       21.41        0.00     32.04 o 
  11   5   5      280.75      377.60     55.56 o 
  12   5   5       64.87       37.53     43.71 o 
  13   5   5       61.43       54.06     42.62 o 
  14   5   5        0.16        0.00     41.36 o 
 -17   6   5       26.82       74.79     43.61 o 
 -16   6   5        0.92       13.59     69.50 o 
 -15   6   5      224.25      278.97     54.50 o 
 -14   6   5       36.30       24.48     27.82 o 
 -13   6   5       80.34       41.85     30.40 o 
 -12   6   5        0.95        3.78     23.54 o 
 -11   6   5     2059.43     1971.59     71.35 o 
 -10   6   5      208.89      238.99     31.85 o 
  -9   6   5       35.17       18.10     20.11 o 
  -8   6   5      283.04      308.40     30.28 o 
  -7   6   5      419.89      369.63     30.10 o 
  -6   6   5        1.38        9.97     16.27 o 
  -5   6   5        6.43        0.00     14.96 o 
  -4   6   5      292.81      312.43     28.97 o 
  -3   6   5      502.40      398.70     26.18 o 
  -2   6   5       50.79      115.26     19.11 o 
  -1   6   5      114.99      150.12     17.92 o 
   0   6   5      179.29      197.92     32.07 o 
   1   6   5     2177.84     1966.78     55.26 o 
   2   6   5      313.83      335.24     23.29 o 
   3   6   5       75.73       44.63     17.26 o 
   4   6   5      174.34      227.39     30.11 o 
   5   6   5     1153.64     1164.77     55.22 o 
   6   6   5       99.66       50.27     33.97 o 
   7   6   5        1.61        0.00     25.21 o 
   8   6   5      281.23      332.05     44.71 o 
   9   6   5      433.68      446.42     52.34 o 
  10   6   5      194.19      199.47     57.29 o 
  11   6   5       12.32       40.96     38.54 o 
  12   6   5      177.00       72.28     43.91 o 
  13   6   5       62.05       71.57     46.15 o 
 -16   7   5       72.31      133.60     43.74 o 
 -15   7   5       54.06      118.17     75.63 o 
 -14   7   5      233.85      182.33     36.78 o 
 -13   7   5     1399.87     1504.07     70.33 o 
 -12   7   5       71.56       60.96     27.70 o 
 -11   7   5     1866.60     2164.81     76.68 o 
 -10   7   5     2330.00     2497.25    129.86 o 
  -9   7   5        1.03        0.33     20.68 o 
  -8   7   5      884.01     1050.60    101.41 o 
  -7   7   5        8.95       16.93     22.37 o 
  -6   7   5        4.26        0.00     20.56 o 
  -5   7   5      154.80      177.61     32.70 o 
  -4   7   5      325.15      298.79     35.44 o 
  -3   7   5     5104.86     4943.76     99.64 o 
  -2   7   5       26.99        6.09     14.13 o 
  -1   7   5      537.94      480.93     30.05 o 
   0   7   5      330.17      237.39     25.69 o 
   1   7   5     1536.62     1402.45     50.26 o 
   2   7   5     1495.70     1488.01     45.42 o 
   3   7   5      456.71      507.73     34.65 o 
   4   7   5      739.84      795.12     41.22 o 
   5   7   5      190.85      224.10     33.59 o 
   6   7   5      145.20      145.13     32.79 o 
   7   7   5       53.45       21.04     27.58 o 
   8   7   5       93.02       12.69     31.27 o 
   9   7   5      711.33      837.47     59.41 o 
  10   7   5        6.62        0.00     31.42 o 
  11   7   5       92.70      145.19     44.99 o 
  12   7   5       37.67       84.06     48.22 o 
 -15   8   5      218.96      310.22     89.71 o 
 -14   8   5       44.46       28.37     42.73 o 
 -13   8   5        8.36       39.27     31.88 o 
 -12   8   5        1.72       12.39     29.36 o 
 -11   8   5      424.63      567.21     54.74 o 
 -10   8   5      599.28      524.85     51.98 o 
  -9   8   5       97.68       53.93     30.31 o 
  -8   8   5        7.31        0.23     25.00 o 
  -7   8   5      137.65      102.07     26.16 o 
  -6   8   5      349.00      359.84     56.45 o 
  -5   8   5      409.41      379.24     36.00 o 
  -4   8   5      100.40       34.58     20.96 o 
  -3   8   5      148.43      142.97     22.57 o 
  -2   8   5      635.14      735.75     37.96 o 
  -1   8   5      540.63      519.72     40.94 o 
   0   8   5     1153.86     1350.83     49.52 o 
   1   8   5     1417.64     1370.01     67.55 o 
   2   8   5     1683.93     1494.94     65.41 o 
   3   8   5       26.28       86.66     24.70 o 
   4   8   5     1400.49     1368.13     63.45 o 
   5   8   5       81.75       78.56     33.47 o 
   6   8   5        0.14        0.00     24.38 o 
   7   8   5       41.81       35.22     29.17 o 
   8   8   5        2.76       19.10     30.77 o 
   9   8   5       17.89       11.50     30.18 o 
  10   8   5       61.69       74.17     36.63 o 
  11   8   5       94.59      161.27     60.27 o 
  12   8   5      113.48      122.86     48.15 o 
 -14   9   5        5.90        0.20     54.50 o 
 -13   9   5       57.94       70.50     49.86 o 
 -12   9   5       25.84       20.61     47.48 o 
 -11   9   5       81.65       22.93     43.67 o 
 -10   9   5      166.69      195.73     41.09 o 
  -9   9   5      162.68      143.64     44.97 o 
  -8   9   5      748.75      719.70     62.00 o 
  -7   9   5       34.11        0.00     26.21 o 
  -6   9   5      867.87      907.69     85.86 o 
  -5   9   5      958.26      887.93     51.81 o 
  -4   9   5        6.92        0.00     20.22 o 
  -3   9   5      655.62      762.35     41.90 o 
  -2   9   5      330.80      417.20     33.30 o 
  -1   9   5      747.85      801.16     58.56 o 
   0   9   5      650.78      799.48     41.99 o 
   1   9   5     1012.80     1130.48     64.15 o 
   2   9   5      443.11      548.17     64.93 o 
   3   9   5      176.34      183.97     40.18 o 
   4   9   5       24.43        0.00     24.51 o 
   5   9   5      116.09       58.09     32.58 o 
   6   9   5       48.70       54.62     30.70 o 
   7   9   5      322.55      472.25     49.32 o 
   8   9   5       71.32       99.90     33.69 o 
   9   9   5       51.93      101.39     36.88 o 
  10   9   5        0.30       33.40     35.50 o 
 -13  10   5        1.98       79.38     67.95 o 
 -12  10   5        2.90       70.27     47.54 o 
 -11  10   5        0.00       66.81     36.75 o 
 -10  10   5       58.28       30.65     33.67 o 
  -9  10   5      491.97      495.81     73.62 o 
  -8  10   5       61.99       70.26     34.49 o 
  -7  10   5      305.75      401.23     50.85 o 
  -6  10   5       89.93      105.67     34.46 o 
  -5  10   5      118.25       82.96     57.45 o 
  -4  10   5      125.88      139.49     39.06 o 
  -3  10   5      216.63      270.64     35.30 o 
  -2  10   5       24.67        0.00     25.12 o 
  -1  10   5      399.84      387.36     46.13 o 
   0  10   5      224.70      159.51     39.93 o 
   1  10   5        3.60        0.25     27.47 o 
   2  10   5       13.61        0.00     37.40 o 
   3  10   5      108.21      110.89     45.09 o 
   4  10   5       20.85        0.00     35.93 o 
   5  10   5      117.09      121.97     36.07 o 
   6  10   5       20.28        6.26     29.15 o 
   7  10   5       36.41       29.06     32.46 o 
   8  10   5        8.40       11.33     31.06 o 
   9  10   5        4.72        0.00     37.75 o 
 -11  11   5        0.63       21.17     38.29 o 
 -10  11   5       94.48       74.56     38.82 o 
  -9  11   5       26.70       89.84     43.69 o 
  -8  11   5       33.32       42.15     35.74 o 
  -7  11   5      274.23      366.91    112.17 o 
  -6  11   5      168.32       88.99     38.48 o 
  -5  11   5        5.18        0.00     30.47 o 
  -4  11   5       17.02       23.63     29.10 o 
  -3  11   5      157.76      120.90     34.92 o 
  -2  11   5        2.29       68.62     28.03 o 
  -1  11   5      517.18      589.95     74.90 o 
   0  11   5       24.23       78.31     35.48 o 
   1  11   5       79.97       43.44     33.62 o 
   2  11   5       23.83       28.76    105.16 o 
   3  11   5       13.23        0.00     95.16 o 
   4  11   5       30.42      105.01     52.68 o 
   5  11   5       92.13      140.67     46.01 o 
   6  11   5       77.19       75.90     35.89 o 
   7  11   5      520.96      661.52     60.36 o 
   8  11   5       24.08        0.00     35.07 o 
  -9  12   5       26.15       30.23     38.57 o 
  -8  12   5        8.38       56.29     60.62 o 
  -7  12   5      117.39      154.29     67.01 o 
  -6  12   5       15.90        0.00     33.46 o 
  -5  12   5      170.12      178.28     42.68 o 
  -4  12   5        3.42       21.96     33.07 o 
  -3  12   5       77.36       75.63     52.26 o 
  -2  12   5      324.19      248.57     60.30 o 
  -1  12   5       82.14       66.42     38.17 o 
   0  12   5       73.76       99.50     38.94 o 
   1  12   5       99.76       59.18     50.52 o 
   2  12   5        1.26        8.62     43.77 o 
   3  12   5       32.03       36.75     62.60 o 
   4  12   5        0.07        0.00     43.29 o 
   5  12   5      141.70      288.04     70.67 o 
  -6  13   5      184.47      161.36     64.61 o 
  -5  13   5       15.24        0.00     46.61 o 
  -4  13   5       28.01        7.17     49.40 o 
  -3  13   5       14.97        0.00     45.47 o 
  -2  13   5        8.33       26.92     46.19 o 
  -1  13   5        0.13        9.99     43.65 o 
   0  13   5       30.26       37.30     51.20 o 
   1  13   5       32.35        0.00     47.24 o 
   2  13   5       50.52      117.87     58.47 o 
 -18   0   6       61.25       36.98     76.84 o 
 -16   0   6        9.41        2.47     63.53 o 
 -14   0   6     1077.41     1004.48    121.25 o 
 -12   0   6     4277.36     4223.41    218.22 o 
 -10   0   6      388.70      387.01     70.09 o 
  -8   0   6      867.08      877.29     46.06 o 
  -6   0   6     6258.11     7251.92    189.91 o 
  -4   0   6     1278.68     1374.08     52.86 o 
  -2   0   6        1.05        7.57     17.72 o 
   0   0   6     1123.65     1164.64     80.92 o 
   2   0   6     1114.65     1236.94     97.44 o 
   4   0   6      424.24      412.21     44.61 o 
   6   0   6     2661.81     2515.54    106.43 o 
   8   0   6      334.46      288.92     75.20 o 
  10   0   6      826.65      869.45     81.95 o 
  12   0   6      131.14      208.37     58.34 o 
  14   0   6        7.62       99.97     58.35 o 
 -19   1   6        1.95        0.00     50.48 o 
 -18   1   6      137.55      133.32     56.28 o 
 -17   1   6       79.83       51.14     56.98 o 
 -16   1   6      784.14      850.93     88.20 o 
 -15   1   6       33.92        0.00     42.18 o 
 -14   1   6      442.25      516.49    101.22 o 
 -13   1   6        4.58        0.00     38.25 o 
 -12   1   6       49.15      112.52     28.84 o 
 -11   1   6      405.68      414.23     42.16 o 
 -10   1   6      920.30      947.22     36.51 o 
  -9   1   6     1117.75     1253.55     45.34 o 
  -8   1   6     3615.08     3954.85     77.78 o 
  -7   1   6     2677.14     3012.02     71.75 o 
  -6   1   6     4288.86     4568.13    110.48 o 
  -5   1   6      518.66      390.66     36.92 o 
  -4   1   6     3337.92     3088.14     77.84 o 
  -3   1   6     7169.33     8677.77    150.69 o 
  -2   1   6     4515.22     4674.16    105.73 o 
  -1   1   6       20.52        0.00     41.13 o 
   0   1   6     2473.02     2619.62     92.79 o 
   1   1   6      620.63      729.26     40.08 o 
   2   1   6     3497.34     3436.28     95.46 o 
   3   1   6       32.59       45.84     18.08 o 
   4   1   6      770.78      734.53     38.02 o 
   5   1   6       29.96       58.08     19.39 o 
   6   1   6      588.06      668.72     41.27 o 
   7   1   6       40.73       21.51     30.31 o 
   8   1   6       78.12       92.73     36.76 o 
   9   1   6       34.60       56.70     27.21 o 
  10   1   6       14.85        0.60     26.94 o 
  11   1   6        0.02        0.00     27.91 o 
  12   1   6      140.49      191.35     39.46 o 
  13   1   6       82.55       38.19     36.42 o 
  14   1   6      463.59      559.76     60.06 o 
 -18   2   6       68.47        0.00     48.02 o 
 -17   2   6      230.16      363.08     70.81 o 
 -16   2   6        8.46        0.00     42.90 o 
 -15   2   6      150.88       79.79     45.01 o 
 -14   2   6      537.81      684.43     74.21 o 
 -13   2   6      417.50      427.36     73.70 o 
 -12   2   6     1870.77     1771.98    104.88 o 
 -11   2   6       48.95      114.78     27.76 o 
 -10   2   6      892.73      828.38     38.55 o 
  -9   2   6      226.29      324.12     23.02 o 
  -8   2   6      606.34      763.86     40.92 o 
  -7   2   6     4410.93     4590.02     96.01 o 
  -6   2   6      109.42       73.94     17.43 o 
  -5   2   6      580.94      710.50     36.13 o 
  -4   2   6      260.67      122.59     21.87 o 
  -3   2   6     9277.75     9826.33    170.23 o 
  -2   2   6      211.81       93.54     16.96 o 
  -1   2   6     3948.57     4079.10     76.68 o 
   0   2   6     1839.23     1444.90     45.53 o 
   1   2   6     2803.62     3166.89    113.55 o 
   2   2   6     1558.46     1392.88     57.39 o 
   3   2   6        3.35        4.70     26.53 o 
   4   2   6        9.01        1.70     25.31 o 
   5   2   6      328.78      406.69     26.87 o 
   6   2   6      210.18      250.57     23.82 o 
   7   2   6        0.92       24.51     20.85 o 
   8   2   6       62.52       71.60     25.31 o 
   9   2   6      198.58      220.47     34.54 o 
  10   2   6      229.31      249.16     37.51 o 
  11   2   6      155.10      198.34     36.86 o 
  12   2   6       74.05       50.84     32.29 o 
  13   2   6      113.91      128.57     47.01 o 
  14   2   6        4.31        0.00     34.17 o 
 -18   3   6       38.44       34.46     54.88 o 
 -17   3   6        0.07        0.00     46.47 o 
 -16   3   6        7.43       43.35     44.01 o 
 -15   3   6       52.62       90.20     74.10 o 
 -14   3   6      351.00      413.94     61.43 o 
 -13   3   6        2.19        0.00     26.77 o 
 -12   3   6     2158.59     2139.64    127.32 o 
 -11   3   6        2.35       36.46     24.23 o 
 -10   3   6       42.55       38.23     22.73 o 
  -9   3   6        0.70        0.00     12.74 o 
  -8   3   6      747.47      821.66     34.57 o 
  -7   3   6     1436.89     1710.62     49.05 o 
  -6   3   6      435.05      350.06    105.73 o 
  -5   3   6     1973.74     2056.91     84.77 o 
  -4   3   6     3635.55     3560.15     86.72 o 
  -3   3   6      733.74      896.51     30.68 o 
  -2   3   6     1237.56     1280.14     37.36 o 
  -1   3   6     2814.82     2527.26     57.12 o 
   0   3   6      390.06      504.10     27.97 o 
   1   3   6     1999.67     1707.83     53.21 o 
   2   3   6      269.10      139.27     28.88 o 
   3   3   6     3263.29     3193.60     80.00 o 
   4   3   6      981.83      942.99     60.59 o 
   5   3   6      200.07      204.62     27.45 o 
   6   3   6      509.78      447.31     35.68 o 
   7   3   6       56.13       74.11     32.99 o 
   8   3   6      150.51      186.16     30.37 o 
   9   3   6      133.23       99.74     29.06 o 
  10   3   6        3.29       31.61     27.05 o 
  11   3   6       51.97       34.34     28.16 o 
  12   3   6       68.73       71.25     33.25 o 
  13   3   6       48.29       24.48     33.32 o 
  14   3   6       69.54      101.48     41.71 o 
 -18   4   6        0.75        0.00     40.38 o 
 -17   4   6        0.43       34.76     51.19 o 
 -16   4   6       52.29        0.00     43.65 o 
 -15   4   6      140.14       70.69     48.35 o 
 -14   4   6      296.30      339.41     48.40 o 
 -13   4   6      520.35      478.21     50.43 o 
 -12   4   6       67.29       45.98     29.48 o 
 -11   4   6       41.78       23.28     25.71 o 
 -10   4   6     1533.64     1453.59     65.92 o 
  -9   4   6      182.49      149.40     28.97 o 
  -8   4   6     3472.68     3682.93    103.90 o 
  -7   4   6      159.90      159.01     42.93 o 
  -6   4   6        1.98        0.00     21.21 o 
  -5   4   6      243.06      326.43     21.63 o 
  -4   4   6     1517.14     1594.45     46.99 o 
  -3   4   6     2440.92     2735.77     60.69 o 
  -2   4   6     1871.86     1646.48     45.50 o 
  -1   4   6        0.11        7.42     13.21 o 
   0   4   6     3834.47     3767.05     78.35 o 
   1   4   6     4951.29     4605.77     90.89 o 
   2   4   6     3137.39     3245.15     72.83 o 
   3   4   6     1120.46     1042.96     46.25 o 
   4   4   6      383.78      303.30     29.84 o 
   5   4   6      291.88      298.29     32.34 o 
   6   4   6     1475.54     1511.94     86.44 o 
   7   4   6       92.68      105.57     28.37 o 
   8   4   6        2.42        0.00     29.13 o 
   9   4   6        0.36        0.00     25.74 o 
  10   4   6       25.15       49.97     36.12 o 
  11   4   6      316.33      360.17     54.74 o 
  12   4   6        3.87        8.90     38.91 o 
  13   4   6       16.81        2.88     40.00 o 
  14   4   6       33.81        0.00     43.39 o 
 -17   5   6       16.75       75.28     53.03 o 
 -16   5   6       55.52       41.13     60.22 o 
 -15   5   6        1.63        0.00     33.06 o 
 -14   5   6      713.28      749.13     62.93 o 
 -13   5   6      292.17      287.05     42.42 o 
 -12   5   6      738.65      780.34     57.29 o 
 -11   5   6      263.72      226.15     74.94 o 
 -10   5   6        0.88        6.90     22.38 o 
  -9   5   6      215.45      213.43     33.36 o 
  -8   5   6       52.29       96.18     22.35 o 
  -7   5   6      218.54      168.65     23.64 o 
  -6   5   6       34.75       34.59     20.34 o 
  -5   5   6      123.56       95.45     24.88 o 
  -4   5   6      707.48      758.66     54.17 o 
  -3   5   6      194.22      260.18     21.60 o 
  -2   5   6     1480.47     1606.84     41.58 o 
  -1   5   6       42.69       58.03     16.62 o 
   0   5   6        5.19        0.00     14.23 o 
   1   5   6       84.36       68.59     17.76 o 
   2   5   6       10.60        0.00     14.82 o 
   3   5   6     1472.16     1636.05     53.01 o 
   4   5   6      587.87      598.66     70.23 o 
   5   5   6      474.49      613.08     42.34 o 
   6   5   6      188.35      197.51     36.62 o 
   7   5   6       15.16        0.00     24.12 o 
   8   5   6      106.38      107.21     30.06 o 
   9   5   6      210.46      283.07     47.44 o 
  10   5   6      288.01      245.60     48.38 o 
  11   5   6      615.09      639.51    111.33 o 
  12   5   6      369.13      369.15     59.23 o 
  13   5   6       60.23       37.27     40.24 o 
 -17   6   6        0.12        0.00     47.61 o 
 -16   6   6      150.92      134.65     47.99 o 
 -15   6   6       39.91       96.21     38.68 o 
 -14   6   6       23.58       53.57     33.24 o 
 -13   6   6       74.53      108.14     29.18 o 
 -12   6   6     1126.29     1021.21     95.38 o 
 -11   6   6      154.71      119.40     28.43 o 
 -10   6   6      300.02      320.63     75.25 o 
  -9   6   6        4.17        0.00     18.62 o 
  -8   6   6     4187.28     4510.44    136.35 o 
  -7   6   6       23.01       25.94     21.78 o 
  -6   6   6      117.90      165.72     31.37 o 
  -5   6   6      372.18      340.00     35.97 o 
  -4   6   6      254.04      216.91     21.94 o 
  -3   6   6     2196.48     2102.85     55.19 o 
  -2   6   6      699.72      753.53     49.05 o 
  -1   6   6     1113.86     1067.00     41.75 o 
   0   6   6      215.40      161.76     23.67 o 
   1   6   6       66.62       61.67     15.98 o 
   2   6   6        5.27       18.77     16.51 o 
   3   6   6       26.34       29.84     18.26 o 
   4   6   6      545.65      571.48     41.17 o 
   5   6   6       99.14      155.67     29.77 o 
   6   6   6      344.18      358.83     39.26 o 
   7   6   6      142.27      201.29     40.31 o 
   8   6   6      118.35      147.03     33.06 o 
   9   6   6       42.44        0.00     34.29 o 
  10   6   6       14.01       34.32     40.57 o 
  11   6   6       44.28       48.42     51.07 o 
  12   6   6        0.73       28.99     41.49 o 
 -16   7   6        3.25        0.00     36.24 o 
 -15   7   6      461.98      473.38     68.03 o 
 -14   7   6      376.91      368.82     43.86 o 
 -13   7   6     1192.56     1297.48     77.81 o 
 -12   7   6      241.62      284.35     43.51 o 
 -11   7   6      278.58      206.04     49.43 o 
 -10   7   6      180.40      188.00     35.89 o 
  -9   7   6      644.83      736.58     56.84 o 
  -8   7   6     1361.13     1271.23     69.33 o 
  -7   7   6      385.25      354.03     36.47 o 
  -6   7   6       51.82        4.36     18.95 o 
  -5   7   6      186.88      168.99     26.67 o 
  -4   7   6      621.46      650.95     34.74 o 
  -3   7   6      310.24      393.43     36.64 o 
  -2   7   6      969.42      919.08     54.87 o 
  -1   7   6        3.70       51.02     20.32 o 
   0   7   6      501.87      561.82     35.13 o 
   1   7   6      264.46      243.40     26.33 o 
   2   7   6       22.54       17.80     17.94 o 
   3   7   6      238.09      168.34     25.82 o 
   4   7   6      160.70      229.88     42.81 o 
   5   7   6       59.61        5.86     30.63 o 
   6   7   6      651.59      635.13     60.41 o 
   7   7   6      224.76      246.98     44.57 o 
   8   7   6      217.79      253.25     40.09 o 
   9   7   6      758.42      701.85     57.00 o 
  10   7   6      146.10      160.85     49.63 o 
  11   7   6        9.39        0.00     40.66 o 
  12   7   6      166.04      228.52    105.49 o 
 -15   8   6       66.84       71.14     50.76 o 
 -14   8   6       18.33        0.00     33.22 o 
 -13   8   6      230.38      169.66     43.09 o 
 -12   8   6      253.24      254.40     43.35 o 
 -11   8   6       19.93       71.50     32.07 o 
 -10   8   6       53.26       56.94     33.24 o 
  -9   8   6       83.03       79.49     26.23 o 
  -8   8   6       20.78       51.55     25.81 o 
  -7   8   6      358.28      459.81     40.28 o 
  -6   8   6     3308.40     3323.03     95.47 o 
  -5   8   6       22.38       19.71     19.64 o 
  -4   8   6      796.84      801.81     50.03 o 
  -3   8   6     1279.93     1259.90     49.12 o 
  -2   8   6      514.06      544.57     35.15 o 
  -1   8   6      207.07      259.68     26.64 o 
   0   8   6       46.88       32.31     21.14 o 
   1   8   6      632.07      721.82     41.55 o 
   2   8   6      586.16      544.54     38.52 o 
   3   8   6      203.30      163.33     34.32 o 
   4   8   6     2472.42     2399.59     83.00 o 
   5   8   6      317.64      289.40     43.20 o 
   6   8   6     1224.71     1378.89     99.21 o 
   7   8   6       78.19       70.42     32.17 o 
   8   8   6      110.23      129.08     37.56 o 
   9   8   6      131.88      145.69     37.46 o 
  10   8   6        5.14        0.00     49.70 o 
  11   8   6        5.98        0.00     41.29 o 
 -14   9   6        1.96       39.04     38.24 o 
 -13   9   6        0.57        0.00     62.90 o 
 -12   9   6        1.29        0.00     35.41 o 
 -11   9   6       12.52       11.07     29.00 o 
 -10   9   6      335.32      431.05     54.24 o 
  -9   9   6       13.29       18.00     27.79 o 
  -8   9   6     1069.23     1054.28     59.99 o 
  -7   9   6      904.32      792.62     53.05 o 
  -6   9   6        5.44        0.00     25.61 o 
  -5   9   6        0.74        0.00     22.00 o 
  -4   9   6      103.37      128.30     26.97 o 
  -3   9   6        6.67       22.54     19.61 o 
  -2   9   6      524.47      523.38     54.26 o 
  -1   9   6     2412.09     2198.55     65.62 o 
   0   9   6      283.87      201.19     31.66 o 
   1   9   6      183.23       93.95     27.04 o 
   2   9   6      339.45      331.28     40.15 o 
   3   9   6       10.91       17.27     31.08 o 
   4   9   6        0.06        4.18     36.41 o 
   5   9   6      105.35      106.03     33.31 o 
   6   9   6       64.20       83.37     32.86 o 
   7   9   6      162.74      154.87     37.64 o 
   8   9   6      216.98      220.89     59.94 o 
   9   9   6        0.23        0.00     32.73 o 
  10   9   6       49.99       87.38     47.02 o 
 -13  10   6       37.21       37.88     47.71 o 
 -12  10   6       48.34       54.26     55.41 o 
 -11  10   6        0.40       52.31     54.04 o 
 -10  10   6       15.02       24.81     28.76 o 
  -9  10   6       16.53       62.25     51.48 o 
  -8  10   6      287.84      216.41     46.69 o 
  -7  10   6      137.12      138.29     40.46 o 
  -6  10   6      297.55      403.51     50.52 o 
  -5  10   6       58.46       67.98     38.56 o 
  -4  10   6     1145.14     1361.15     76.58 o 
  -3  10   6      239.66      254.05     40.28 o 
  -2  10   6      183.04      181.93     35.66 o 
  -1  10   6      301.25      269.69     35.81 o 
   0  10   6      394.39      467.77     41.87 o 
   1  10   6       43.99       49.20     32.20 o 
   2  10   6      248.72      270.74     56.09 o 
   3  10   6      445.15      426.84     65.36 o 
   4  10   6      169.72      174.12     44.40 o 
   5  10   6        2.12        0.00     29.01 o 
   6  10   6       30.16       37.06     39.48 o 
   7  10   6       21.42       83.07     35.98 o 
   8  10   6       21.70        0.00     33.06 o 
 -11  11   6       61.38      136.40     52.62 o 
 -10  11   6        1.63       13.71     36.29 o 
  -9  11   6       36.94      111.87     49.10 o 
  -8  11   6        9.00       18.53     38.32 o 
  -7  11   6       38.46        3.98     43.29 o 
  -6  11   6       97.77       44.14     70.85 o 
  -5  11   6      802.24      791.28     91.45 o 
  -4  11   6       25.43        0.00     28.52 o 
  -3  11   6      231.32      231.70     54.12 o 
  -2  11   6        5.02        0.00     34.29 o 
  -1  11   6      116.30       53.83     34.68 o 
   0  11   6      168.04      299.52     59.12 o 
   1  11   6       86.94      246.77     59.36 o 
   2  11   6        8.23        6.65     51.39 o 
   3  11   6      117.09      114.97     41.09 o 
   4  11   6        0.59        0.00     51.66 o 
   5  11   6        8.36       25.36     30.79 o 
   6  11   6       10.88        0.83     33.94 o 
   7  11   6       50.16       70.21     38.01 o 
  -9  12   6       22.69       20.16     49.45 o 
  -8  12   6       28.63        0.00     99.68 o 
  -7  12   6       13.39        0.00     42.79 o 
  -6  12   6       70.59      120.97     42.04 o 
  -5  12   6        7.42        0.00     35.60 o 
  -4  12   6       20.91        0.00     31.64 o 
  -3  12   6      192.75      101.89     65.07 o 
  -2  12   6        3.52        0.00     42.52 o 
  -1  12   6       16.24       60.13     44.42 o 
   0  12   6      139.63      103.50     51.47 o 
   1  12   6      477.28      465.79    103.59 o 
   2  12   6       16.66       24.94     50.59 o 
   3  12   6       91.95      227.33     63.82 o 
   4  12   6        9.05       79.77     56.69 o 
  -5  13   6       62.03       47.50     78.04 o 
  -4  13   6        1.36       83.61     54.58 o 
  -3  13   6        1.47        0.14     49.57 o 
  -2  13   6        3.02        0.00     45.50 o 
  -1  13   6        9.56        6.35     63.87 o 
   0  13   6        2.09       59.19     72.43 o 
   1  13   6        1.32        0.00     44.46 o 
 -19   0   7      100.04      120.98     94.29 o 
 -17   0   7       17.51      107.00     82.26 o 
 -15   0   7       44.99        0.00     66.54 o 
 -13   0   7       75.31       42.33     56.18 o 
 -11   0   7       37.22       68.55     51.03 o 
  -9   0   7     4188.54     4434.87    207.58 o 
  -7   0   7     1297.13      961.41     83.93 o 
  -5   0   7       33.38      124.81     19.29 o 
  -3   0   7     1856.77     2035.29     73.71 o 
  -1   0   7      537.27      532.87     58.65 o 
   1   0   7     8325.11     8970.82    232.44 o 
   3   0   7       36.25        7.66     37.15 o 
   5   0   7        0.09        6.96     25.01 o 
   7   0   7     1696.87     2206.83    109.92 o 
   9   0   7     1041.20     1281.39     94.06 o 
  11   0   7      210.43      256.64     74.07 o 
  13   0   7        5.17       15.75     53.73 o 
 -19   1   7       32.86       33.97     53.59 o 
 -18   1   7       47.08        0.00     48.02 o 
 -17   1   7       84.43      108.91     57.98 o 
 -16   1   7        2.56       28.10     46.12 o 
 -15   1   7      384.68      405.61     67.74 o 
 -14   1   7       14.71       34.55     30.60 o 
 -13   1   7      101.31       86.84     30.73 o 
 -12   1   7       28.89       55.60     20.85 o 
 -11   1   7       97.49       93.33     36.91 o 
 -10   1   7      144.13      113.09     18.38 o 
  -9   1   7       47.94       35.49     14.57 o 
  -8   1   7        3.85        7.06     14.74 o 
  -7   1   7      284.26      249.63     34.24 o 
  -6   1   7     1007.55      991.70     46.64 o 
  -5   1   7      101.23        3.76     15.38 o 
  -4   1   7     1622.24     1963.83     45.33 o 
  -3   1   7     1557.76     1091.16     37.50 o 
  -2   1   7     3260.32     3121.01     71.34 o 
  -1   1   7      106.47      128.99     19.50 o 
   0   1   7      968.38     1342.02     54.32 o 
   1   1   7      570.03      455.90     46.15 o 
   2   1   7       98.87      153.16     23.54 o 
   3   1   7       20.22       43.79     31.58 o 
   4   1   7      536.26      627.13     37.65 o 
   5   1   7     1795.60     1657.18    102.16 o 
   6   1   7       21.16       43.86     22.65 o 
   7   1   7      128.14      159.54     28.25 o 
   8   1   7        0.01        0.00     23.85 o 
   9   1   7       88.35       83.73     35.93 o 
  10   1   7      246.94      251.65     40.49 o 
  11   1   7       63.34       58.30     33.36 o 
  12   1   7       77.37       86.56     34.82 o 
  13   1   7        6.99       35.28     36.89 o 
  14   1   7        1.96       25.49     38.10 o 
 -19   2   7        0.18        0.00     48.32 o 
 -18   2   7      100.62      125.67     62.00 o 
 -17   2   7       44.47        0.00     48.22 o 
 -16   2   7        3.63        0.00     41.75 o 
 -15   2   7      203.72      233.64     55.51 o 
 -14   2   7       62.75       35.26     28.33 o 
 -13   2   7      161.97      135.22     32.79 o 
 -12   2   7       13.00        0.00     21.09 o 
 -11   2   7        0.19        0.00     16.93 o 
 -10   2   7     1646.13     1816.97     52.05 o 
  -9   2   7      440.54      472.34     35.02 o 
  -8   2   7      142.51      122.25     20.03 o 
  -7   2   7     2540.27     2642.43     67.32 o 
  -6   2   7     1351.42     1044.61     39.73 o 
  -5   2   7      425.91      624.53     80.25 o 
  -4   2   7      194.86      316.76     21.93 o 
  -3   2   7      553.00      388.04     34.25 o 
  -2   2   7        5.20        8.49     12.96 o 
  -1   2   7     9827.86     9282.31    167.29 o 
   0   2   7      206.41      185.13     24.81 o 
   1   2   7      499.45      391.43     29.89 o 
   2   2   7      440.93      462.49     49.79 o 
   3   2   7      295.46      297.40     31.32 o 
   4   2   7      848.43      874.18     40.67 o 
   5   2   7       13.59        0.00     19.45 o 
   6   2   7       56.79       51.62     24.66 o 
   7   2   7        4.86        0.00     19.10 o 
   8   2   7     1107.76     1114.71     63.02 o 
   9   2   7      338.19      369.49     42.44 o 
  10   2   7        2.77       10.18     28.03 o 
  11   2   7      371.21      441.19     48.00 o 
  12   2   7       37.94       44.52     35.55 o 
  13   2   7       66.21       68.20     37.79 o 
 -18   3   7      247.52      194.20    120.38 o 
 -17   3   7      230.56      255.38     66.30 o 
 -16   3   7      125.66       80.48     59.19 o 
 -15   3   7      158.96      129.98     49.38 o 
 -14   3   7       92.66      139.44     48.32 o 
 -13   3   7      617.64      531.14     78.64 o 
 -12   3   7       48.72       48.10     23.73 o 
 -11   3   7      407.70      401.83     38.16 o 
 -10   3   7      381.12      470.70     35.63 o 
  -9   3   7       13.30       12.59     14.04 o 
  -8   3   7      341.73      404.10     27.53 o 
  -7   3   7        2.44        0.00     16.85 o 
  -6   3   7     1470.79     1483.33     74.18 o 
  -5   3   7      280.54      103.83     30.03 o 
  -4   3   7     3693.05     3655.08     79.97 o 
  -3   3   7      836.81      773.74     30.75 o 
  -2   3   7      344.87      378.85     24.27 o 
  -1   3   7       46.95       63.91     16.21 o 
   0   3   7     2904.29     3239.50     70.63 o 
   1   3   7      273.73      215.41     22.10 o 
   2   3   7      636.40      450.01     39.62 o 
   3   3   7     1274.56     1351.35     51.91 o 
   4   3   7     1573.58     1461.24     54.51 o 
   5   3   7        8.22        0.00     19.95 o 
   6   3   7      105.62       65.20     70.43 o 
   7   3   7      756.42      813.25     49.43 o 
   8   3   7      118.28      127.61     36.42 o 
   9   3   7       34.96       15.00     27.48 o 
  10   3   7       22.05       16.91     32.84 o 
  11   3   7        6.58       31.16     32.11 o 
  12   3   7      136.64       71.79     42.95 o 
  13   3   7      117.78       65.40     38.02 o 
 -18   4   7       21.10       15.31     53.39 o 
 -17   4   7       26.06        0.00     94.83 o 
 -16   4   7       58.56       79.22     48.57 o 
 -15   4   7       97.22      149.38    102.52 o 
 -14   4   7       76.13        0.00     35.00 o 
 -13   4   7       13.92       15.86     30.44 o 
 -12   4   7      857.57      788.10     49.15 o 
 -11   4   7      771.79      793.28     57.39 o 
 -10   4   7      168.41      142.68     25.93 o 
  -9   4   7      132.44      151.86     28.65 o 
  -8   4   7      682.17      569.97     70.98 o 
  -7   4   7      294.67      325.96     36.22 o 
  -6   4   7     4776.29     5389.51    169.36 o 
  -5   4   7      140.40       80.09     15.28 o 
  -4   4   7     3153.78     3573.15     81.40 o 
  -3   4   7      331.48      452.50     26.05 o 
  -2   4   7      654.70      594.53     39.98 o 
  -1   4   7       68.07       35.90     15.73 o 
   0   4   7      157.76      142.03     19.98 o 
   1   4   7     3400.00     3288.75     74.49 o 
   2   4   7     3171.13     3331.65     76.79 o 
   3   4   7       34.10       55.02     20.74 o 
   4   4   7      253.58      319.31     41.80 o 
   5   4   7       77.48       85.13     24.46 o 
   6   4   7       80.14       45.42     24.67 o 
   7   4   7      553.62      538.97     66.81 o 
   8   4   7      435.17      362.46     64.93 o 
   9   4   7       92.60       82.61     37.04 o 
  10   4   7       12.87        0.00     30.50 o 
  11   4   7       62.27        7.33     37.99 o 
  12   4   7       12.11       12.12     40.16 o 
  13   4   7      191.21      200.56    114.11 o 
 -17   5   7        2.15       14.64     52.60 o 
 -16   5   7        4.74        0.00     41.94 o 
 -15   5   7       71.28       42.60     44.45 o 
 -14   5   7       30.16        0.00     27.92 o 
 -13   5   7       93.56      118.50     45.57 o 
 -12   5   7      613.54      701.41     60.34 o 
 -11   5   7      652.49      593.89     59.34 o 
 -10   5   7      523.25      369.05     41.50 o 
  -9   5   7        0.04        0.00     20.46 o 
  -8   5   7     1025.90     1139.47     49.45 o 
  -7   5   7     1731.38     1825.50     69.08 o 
  -6   5   7      478.41      478.36     42.23 o 
  -5   5   7     2168.66     2289.29     62.02 o 
  -4   5   7     1373.74     1362.19     83.25 o 
  -3   5   7        0.01        3.77     14.52 o 
  -2   5   7       34.77       43.87     23.35 o 
  -1   5   7       24.44        0.00     14.34 o 
   0   5   7      104.91      153.46     21.47 o 
   1   5   7     6425.94     6315.52    119.97 o 
   2   5   7       27.71       21.50     20.56 o 
   3   5   7      502.34      433.66     44.52 o 
   4   5   7        0.33        0.00     23.44 o 
   5   5   7      169.29      212.74     38.12 o 
   6   5   7       28.78       17.97     25.97 o 
   7   5   7       80.34       68.98     29.60 o 
   8   5   7        0.97       26.34     33.36 o 
   9   5   7      330.61      387.64     54.75 o 
  10   5   7       35.33       31.68     52.46 o 
  11   5   7       88.08      155.53     46.73 o 
  12   5   7       40.91       45.67     54.81 o 
 -17   6   7       43.87       66.43     53.39 o 
 -16   6   7      173.00       52.27     50.77 o 
 -15   6   7       42.81       10.36     36.88 o 
 -14   6   7        7.95       32.85     34.19 o 
 -13   6   7        0.18       17.02     30.35 o 
 -12   6   7      346.91      368.41     35.29 o 
 -11   6   7     1454.94     1356.72     64.88 o 
 -10   6   7     1172.42     1212.94     69.93 o 
  -9   6   7       18.41        2.84     23.33 o 
  -8   6   7      129.38      107.20     29.97 o 
  -7   6   7     1872.18     1925.81     79.40 o 
  -6   6   7      254.21      234.05     33.89 o 
  -5   6   7       37.01       49.42     23.00 o 
  -4   6   7      179.74      156.64     20.59 o 
  -3   6   7      155.84      192.28     24.92 o 
  -2   6   7        0.64        0.00     18.17 o 
  -1   6   7       12.44        8.87     16.01 o 
   0   6   7      286.77      324.06     24.21 o 
   1   6   7       14.73        0.00     18.39 o 
   2   6   7      532.89      489.24     34.74 o 
   3   6   7       28.20       28.19     19.57 o 
   4   6   7      989.16      915.96     60.47 o 
   5   6   7     5801.29     5667.51    135.32 o 
   6   6   7      502.51      486.72     58.52 o 
   7   6   7      764.84      851.92     56.95 o 
   8   6   7       25.96       24.98     35.35 o 
   9   6   7       20.50        0.00     36.24 o 
  10   6   7       85.33      115.59     46.28 o 
  11   6   7        2.61        0.00     38.65 o 
  12   6   7        0.24        0.00     38.10 o 
 -16   7   7       92.33      105.26     43.79 o 
 -15   7   7      114.62       81.23     39.50 o 
 -14   7   7      644.47      541.71     60.14 o 
 -13   7   7      123.29      129.01     33.52 o 
 -12   7   7        3.06        1.69     24.85 o 
 -11   7   7      131.84      113.75     35.68 o 
 -10   7   7      120.07      119.54     33.29 o 
  -9   7   7       55.94       66.08     29.38 o 
  -8   7   7        3.38        0.00     24.55 o 
  -7   7   7     1167.37     1009.59     62.53 o 
  -6   7   7       33.11       26.98     20.10 o 
  -5   7   7       22.75       45.65     20.61 o 
  -4   7   7        2.52        9.83     15.11 o 
  -3   7   7       18.49       15.41     16.33 o 
  -2   7   7      115.97      138.87     21.64 o 
  -1   7   7       39.87       34.28     17.34 o 
   0   7   7      491.98      522.50     35.83 o 
   1   7   7     2960.67     2960.66     77.89 o 
   2   7   7      173.76      131.05     24.23 o 
   3   7   7       53.37       71.60     22.36 o 
   4   7   7        1.18       13.88     29.12 o 
   5   7   7     1153.33     1062.59     78.06 o 
   6   7   7      227.94      268.98     43.85 o 
   7   7   7       38.30       14.79     35.47 o 
   8   7   7      204.38      247.08     52.73 o 
   9   7   7        0.06       11.24     38.88 o 
  10   7   7       77.22       71.66     44.71 o 
  11   7   7       47.27       53.61     47.28 o 
 -15   8   7        0.04       13.76     36.11 o 
 -14   8   7      121.53       90.36     50.76 o 
 -13   8   7      116.16       62.25     34.59 o 
 -12   8   7        2.41        0.00     30.07 o 
 -11   8   7       79.98       62.86     28.31 o 
 -10   8   7      218.47      241.76     42.37 o 
  -9   8   7      921.41     1036.02     70.54 o 
  -8   8   7      591.35      676.86     58.26 o 
  -7   8   7      271.08      330.31     36.93 o 
  -6   8   7      255.20      261.16     39.18 o 
  -5   8   7       18.14       12.60     19.04 o 
  -4   8   7      261.21      305.88     34.09 o 
  -3   8   7      255.15      292.06     28.97 o 
  -2   8   7      790.51      771.13     40.44 o 
  -1   8   7        7.15        0.00     18.77 o 
   0   8   7      501.76      499.41     41.99 o 
   1   8   7     1090.96     1168.27     74.08 o 
   2   8   7       98.72       77.80     24.48 o 
   3   8   7      161.74      169.39     39.17 o 
   4   8   7      160.17      295.93     50.50 o 
   5   8   7       57.61      127.35     41.70 o 
   6   8   7      311.37      338.64     43.42 o 
   7   8   7       71.81       55.39     33.13 o 
   8   8   7      111.16      101.75     38.76 o 
   9   8   7       16.21        0.00     38.18 o 
  10   8   7       16.12        0.00     41.13 o 
 -14   9   7       92.93       61.35     41.05 o 
 -13   9   7      109.76       75.16     45.05 o 
 -12   9   7        0.48       47.20     35.26 o 
 -11   9   7      150.93      190.04     37.73 o 
 -10   9   7       14.99       54.54     52.48 o 
  -9   9   7        5.18        8.02     34.76 o 
  -8   9   7      134.10      163.74     32.85 o 
  -7   9   7        0.08        0.00     21.03 o 
  -6   9   7      457.57      374.17     47.34 o 
  -5   9   7       26.36       39.90     24.58 o 
  -4   9   7      306.13      321.81     45.98 o 
  -3   9   7      440.39      422.66     40.26 o 
  -2   9   7     1094.32     1040.41     66.66 o 
  -1   9   7      680.85      680.60     41.07 o 
   0   9   7        2.03        0.00     22.57 o 
   1   9   7      213.53      159.77     28.12 o 
   2   9   7        0.91       31.24     26.08 o 
   3   9   7      216.56      393.48    110.67 o 
   4   9   7       29.48       19.97     29.30 o 
   5   9   7       12.47        7.58     29.49 o 
   6   9   7      122.17      100.98     35.50 o 
   7   9   7       20.14       12.52     31.41 o 
   8   9   7      108.41      208.22     52.20 o 
   9   9   7       38.09       12.60     42.66 o 
 -13  10   7       13.28       52.65     59.39 o 
 -12  10   7        7.83       54.80     38.86 o 
 -11  10   7       45.21       40.59     77.51 o 
 -10  10   7       31.88       61.19     65.34 o 
  -9  10   7       17.60        0.00     34.85 o 
  -8  10   7       37.06       27.98     34.51 o 
  -7  10   7       89.36      146.99     39.60 o 
  -6  10   7      462.68      553.41     57.26 o 
  -5  10   7      157.55      172.23     43.50 o 
  -4  10   7       32.98        2.69     28.63 o 
  -3  10   7       12.11       16.07     35.60 o 
  -2  10   7      327.26      295.29     37.30 o 
  -1  10   7       45.93        7.52     21.31 o 
   0  10   7       28.72       75.46     27.60 o 
   1  10   7      367.04      243.64     43.33 o 
   2  10   7       37.66        0.00     28.20 o 
   3  10   7      189.67       87.45     37.06 o 
   4  10   7       18.19        2.85     29.48 o 
   5  10   7       64.14      131.02     58.01 o 
   6  10   7        6.96        0.00     35.86 o 
   7  10   7       38.49       36.68     36.11 o 
   8  10   7       24.96        5.98     59.28 o 
 -11  11   7       18.60       28.38     41.05 o 
 -10  11   7       35.23       32.57     71.42 o 
  -9  11   7       63.69       69.99     53.98 o 
  -8  11   7       40.74       18.41     46.43 o 
  -7  11   7       41.21      103.01     42.19 o 
  -6  11   7       72.03       52.63     35.30 o 
  -5  11   7      129.63      164.69     55.91 o 
  -4  11   7      270.85      282.24     47.65 o 
  -3  11   7      462.90      452.60     54.01 o 
  -2  11   7      104.17      114.05     38.33 o 
  -1  11   7      582.87      706.01    162.31 o 
   0  11   7      171.67       78.87     58.15 o 
   1  11   7      146.85       75.29     45.68 o 
   2  11   7        0.26        7.89     39.68 o 
   3  11   7      189.04      195.34     46.54 o 
   4  11   7       21.15       50.55     38.44 o 
   5  11   7       82.46       89.57     37.81 o 
   6  11   7        2.59       26.98     36.23 o 
  -8  12   7        0.50        0.00     43.81 o 
  -7  12   7        4.00       36.93     48.64 o 
  -6  12   7        9.51        0.00     45.59 o 
  -5  12   7        7.24        0.00     35.02 o 
  -4  12   7        0.10       13.69     34.28 o 
  -3  12   7        1.39       30.10     45.39 o 
  -2  12   7      137.38      116.71     50.79 o 
  -1  12   7       34.79       25.21     70.55 o 
   0  12   7       66.10       66.55     47.03 o 
   1  12   7       11.84        6.66     44.16 o 
   2  12   7        0.88        0.00     41.52 o 
   3  12   7       42.99       81.93     52.15 o 
 -18   0   8       96.56       55.71     77.31 o 
 -16   0   8     1234.90      926.70    135.42 o 
 -14   0   8      750.60      513.34    104.19 o 
 -12   0   8       13.21       39.12     53.57 o 
 -10   0   8      209.42      391.89     72.23 o 
  -8   0   8     2558.60     2562.37     99.00 o 
  -6   0   8     1985.26     1304.63     66.06 o 
  -4   0   8     2464.54     3054.09     81.73 o 
  -2   0   8     1263.88     1184.68     58.61 o 
   0   0   8      333.69      566.59     47.19 o 
   2   0   8     8771.75     7589.37    213.11 o 
   4   0   8       93.66       85.98     32.87 o 
   6   0   8     1782.94     1731.58     96.12 o 
   8   0   8      390.38      366.30     62.43 o 
  10   0   8       88.11       82.44     76.07 o 
  12   0   8        2.60        9.03     50.49 o 
 -19   1   8       29.49        0.00     57.77 o 
 -18   1   8       34.01        0.00     52.45 o 
 -17   1   8       13.94       33.25     52.78 o 
 -16   1   8      249.17      197.37     60.31 o 
 -15   1   8      334.40      318.77     65.53 o 
 -14   1   8       58.39        0.00     26.69 o 
 -13   1   8      947.03      905.46     89.73 o 
 -12   1   8     1498.86     1755.06     77.61 o 
 -11   1   8      277.81      260.74     29.70 o 
 -10   1   8      475.43      373.20     31.76 o 
  -9   1   8       30.40       66.99     24.34 o 
  -8   1   8      143.97      214.87     30.25 o 
  -7   1   8      153.93      228.86     29.05 o 
  -6   1   8       36.85       80.91     18.75 o 
  -5   1   8        2.97       21.85     11.07 o 
  -4   1   8     1122.58      926.80     49.19 o 
  -3   1   8      319.52      500.08     28.63 o 
  -2   1   8     3971.95     4319.08     93.42 o 
  -1   1   8      905.61      771.69     36.35 o 
   0   1   8      576.96      862.24     33.36 o 
   1   1   8     1413.80     1242.32     47.77 o 
   2   1   8       43.43       15.13     24.24 o 
   3   1   8      813.88      924.78     51.86 o 
   4   1   8     1365.74     1221.56     52.74 o 
   5   1   8     1397.86     1558.82     61.72 o 
   6   1   8     2701.95     2794.10     85.75 o 
   7   1   8      326.59      274.45     37.27 o 
   8   1   8      714.40      831.26     55.20 o 
   9   1   8      262.26      305.82     41.44 o 
  10   1   8       31.52        3.43     28.34 o 
  11   1   8        2.51       20.76     31.49 o 
  12   1   8      102.52        9.04     34.77 o 
  13   1   8       22.07        7.15     37.45 o 
 -19   2   8        3.19        0.00     53.47 o 
 -18   2   8      150.47      123.92     73.83 o 
 -17   2   8        5.84       23.30     50.45 o 
 -16   2   8       12.33       61.13     49.48 o 
 -15   2   8       26.29        0.00     27.99 o 
 -14   2   8      316.25      253.01     57.08 o 
 -13   2   8      130.63      124.70     34.33 o 
 -12   2   8      447.16      618.96     60.38 o 
 -11   2   8      111.23       71.59     27.61 o 
 -10   2   8      599.71      731.90     34.71 o 
  -9   2   8      180.29      150.67     22.37 o 
  -8   2   8     2613.72     3075.04     78.13 o 
  -7   2   8        0.00        0.00     13.79 o 
  -6   2   8      471.83      442.23     35.97 o 
  -5   2   8     4831.18     4417.90     91.68 o 
  -4   2   8      304.63      402.13     25.75 o 
  -3   2   8      691.69      565.77     31.00 o 
  -2   2   8        5.87        4.23     14.48 o 
  -1   2   8     4810.23     5109.39     96.15 o 
   0   2   8     7329.33     7530.85    144.86 o 
   1   2   8      128.29      115.62     22.37 o 
   2   2   8      249.60      180.21     29.44 o 
   3   2   8       64.23       48.07     23.63 o 
   4   2   8     3285.00     3048.69    100.10 o 
   5   2   8       29.61        0.00     25.00 o 
   6   2   8      233.91      212.51     32.25 o 
   7   2   8       13.14        2.52     24.71 o 
   8   2   8        1.53       35.99     25.19 o 
   9   2   8      522.17      483.76     59.11 o 
  10   2   8       25.93        5.26     27.96 o 
  11   2   8       20.30        5.73     32.93 o 
  12   2   8       24.48       14.60     34.16 o 
  13   2   8      315.88      318.99     52.37 o 
 -18   3   8       18.39        0.00     49.58 o 
 -17   3   8       24.30        0.00     41.98 o 
 -16   3   8        0.16        6.58     42.87 o 
 -15   3   8      230.65      241.46     44.72 o 
 -14   3   8      332.79      354.74     47.41 o 
 -13   3   8     1476.83     1453.53     76.43 o 
 -12   3   8      177.97      197.16     34.60 o 
 -11   3   8        4.15        0.00     19.57 o 
 -10   3   8      422.48      422.64     73.62 o 
  -9   3   8     2105.23     2384.16     67.13 o 
  -8   3   8      393.93      448.24     33.18 o 
  -7   3   8     1423.38     1492.32     61.05 o 
  -6   3   8     2399.71     2343.03     76.02 o 
  -5   3   8     6053.97     6966.34    152.71 o 
  -4   3   8      358.47      237.37     42.81 o 
  -3   3   8      173.77      197.72     20.54 o 
  -2   3   8        8.51        0.00     13.39 o 
  -1   3   8     2360.69     2590.65     76.15 o 
   0   3   8      103.18       85.34     17.80 o 
   1   3   8     1524.95     1762.37    104.59 o 
   2   3   8      270.75      372.20     42.38 o 
   3   3   8      693.80      554.26     37.95 o 
   4   3   8     1401.04     1335.66     53.39 o 
   5   3   8      657.43      678.22     54.33 o 
   6   3   8      563.33      526.95     52.94 o 
   7   3   8       80.45       94.39     28.18 o 
   8   3   8      457.41      581.17     60.35 o 
   9   3   8      212.50      218.32     81.23 o 
  10   3   8      558.40      575.30     66.66 o 
  11   3   8       32.84        3.05     37.30 o 
  12   3   8       13.85       41.16     36.34 o 
 -18   4   8       20.54        5.18     67.51 o 
 -17   4   8       99.36      124.00     44.22 o 
 -16   4   8       71.30       58.04     37.82 o 
 -15   4   8       23.68        0.00     29.93 o 
 -14   4   8       63.57       44.64     31.96 o 
 -13   4   8      114.07      120.50     32.92 o 
 -12   4   8       60.33       90.76     27.35 o 
 -11   4   8      260.44      285.44     35.43 o 
 -10   4   8     2384.57     2501.86    173.12 o 
  -9   4   8      147.90      109.00     30.34 o 
  -8   4   8      386.49      351.09     43.65 o 
  -7   4   8     1116.23     1237.59     99.29 o 
  -6   4   8       48.52        0.00     35.71 o 
  -5   4   8      715.36      623.45     58.14 o 
  -4   4   8      314.81      278.73     22.81 o 
  -3   4   8       74.61      110.33     18.27 o 
  -2   4   8       21.81       26.78     18.41 o 
  -1   4   8     1469.82     1152.87     62.76 o 
   0   4   8      658.67      550.86     67.00 o 
   1   4   8      154.32      116.79     20.62 o 
   2   4   8      215.17      174.31     26.43 o 
   3   4   8        0.07        0.00     18.29 o 
   4   4   8      971.39      767.01     67.19 o 
   5   4   8       91.55      106.07     42.42 o 
   6   4   8      183.64      246.31     39.75 o 
   7   4   8      128.82       93.08     43.75 o 
   8   4   8        2.53        3.65     55.04 o 
   9   4   8       65.73       48.01     38.89 o 
  10   4   8       25.46        0.00     39.17 o 
  11   4   8       49.72        0.00     33.87 o 
  12   4   8       15.05       17.87     38.87 o 
 -17   5   8       12.13       55.82     46.60 o 
 -16   5   8      264.67      193.46     50.94 o 
 -15   5   8      198.45      179.06     43.80 o 
 -14   5   8        1.32        0.00     31.26 o 
 -13   5   8       37.47       36.85     26.27 o 
 -12   5   8     1393.45     1538.80     66.90 o 
 -11   5   8      391.49      451.87     49.97 o 
 -10   5   8      659.58      819.15     55.08 o 
  -9   5   8      326.85      216.19     43.27 o 
  -8   5   8     2086.88     2068.24     66.25 o 
  -7   5   8      297.00      262.74     36.10 o 
  -6   5   8       24.77       25.84     22.65 o 
  -5   5   8      325.76      320.76     38.65 o 
  -4   5   8       36.96       28.41     16.25 o 
  -3   5   8      663.26      713.67     40.13 o 
  -2   5   8      148.55      154.95     21.01 o 
  -1   5   8      130.28       90.69     29.59 o 
   0   5   8      593.06      608.69     35.04 o 
   1   5   8       40.03       13.62     16.98 o 
   2   5   8     3950.98     3842.16     89.03 o 
   3   5   8      345.14      290.13     47.55 o 
   4   5   8      647.11      561.40     48.90 o 
   5   5   8       15.82        8.37     24.15 o 
   6   5   8      819.20      765.97    112.55 o 
   7   5   8        0.26       15.07     33.99 o 
   8   5   8      110.78      116.09     39.52 o 
   9   5   8       13.64        0.00     33.66 o 
  10   5   8        0.25        0.00     37.37 o 
  11   5   8        6.00        0.00     54.93 o 
  12   5   8      106.14      118.62     48.25 o 
 -17   6   8       63.05       65.10     53.29 o 
 -16   6   8      378.05      415.92     70.35 o 
 -15   6   8       73.94       56.68     40.01 o 
 -14   6   8      523.98      789.32     59.53 o 
 -13   6   8       88.58       77.29     33.81 o 
 -12   6   8      176.21      234.29     40.44 o 
 -11   6   8       15.01        0.00     40.65 o 
 -10   6   8     1218.33      997.82     89.87 o 
  -9   6   8        9.11       26.37     25.11 o 
  -8   6   8       99.29       42.91     24.84 o 
  -7   6   8       13.61        0.00     21.06 o 
  -6   6   8      193.88       90.60     26.61 o 
  -5   6   8       88.38       80.20     26.25 o 
  -4   6   8      986.70      969.24     58.68 o 
  -3   6   8      757.51      890.51     47.74 o 
  -2   6   8     3769.31     3769.75     92.08 o 
  -1   6   8       84.40      111.60     21.38 o 
   0   6   8     1267.07     1292.83     50.87 o 
   1   6   8       54.95       36.30     18.95 o 
   2   6   8        7.12        0.00     18.62 o 
   3   6   8       42.46       51.57     24.74 o 
   4   6   8     3707.04     3227.46    110.94 o 
   5   6   8      576.05      589.48     54.05 o 
   6   6   8      180.79      199.88     36.40 o 
   7   6   8      317.82      266.63     50.47 o 
   8   6   8        5.93        0.00     35.01 o 
   9   6   8        0.31       44.06     41.45 o 
  10   6   8      169.57      189.69     53.62 o 
  11   6   8       27.59        0.00     42.52 o 
 -16   7   8       12.67        9.59     60.02 o 
 -15   7   8      159.10      179.82     46.88 o 
 -14   7   8      130.36      110.65     35.46 o 
 -13   7   8       11.49        0.00     26.18 o 
 -12   7   8      526.99      527.58     48.46 o 
 -11   7   8     1408.32     1285.69    144.62 o 
 -10   7   8      653.04      660.99     58.88 o 
  -9   7   8       95.21       79.30     31.99 o 
  -8   7   8      780.77      824.08     61.70 o 
  -7   7   8      170.23      154.12     43.40 o 
  -6   7   8      823.34      889.10     59.37 o 
  -5   7   8      110.88       81.64     33.69 o 
  -4   7   8        0.97        0.00     19.47 o 
  -3   7   8      327.86      353.75     30.29 o 
  -2   7   8      246.59      264.95     27.77 o 
  -1   7   8        4.22       10.19     19.08 o 
   0   7   8     1867.48     1811.19     61.23 o 
   1   7   8      457.82      513.89     41.54 o 
   2   7   8     2156.12     2226.87     69.91 o 
   3   7   8        2.48        0.00     20.76 o 
   4   7   8      378.17      361.19     48.12 o 
   5   7   8        6.04       38.62     44.83 o 
   6   7   8      216.97      197.94     37.77 o 
   7   7   8       82.27       76.77     32.11 o 
   8   7   8        9.37       15.58     39.45 o 
   9   7   8       52.70       55.94     41.92 o 
  10   7   8      152.16      152.13     84.29 o 
 -15   8   8       31.44       24.03     36.82 o 
 -14   8   8      729.89      810.31     71.20 o 
 -13   8   8      169.72      143.17     49.94 o 
 -12   8   8      220.78      341.60     46.81 o 
 -11   8   8      181.22      135.44     41.55 o 
 -10   8   8      693.68      587.94     59.95 o 
  -9   8   8      583.56      531.36     55.38 o 
  -8   8   8      117.36      123.75     33.58 o 
  -7   8   8       87.06       51.69     48.74 o 
  -6   8   8       10.55        0.00     22.49 o 
  -5   8   8      893.55     1028.29     65.23 o 
  -4   8   8     4129.03     3986.74    106.71 o 
  -3   8   8       15.39       63.73     24.10 o 
  -2   8   8      707.71      727.43     47.78 o 
  -1   8   8      198.52      248.58     30.55 o 
   0   8   8     4581.29     4713.47    107.61 o 
   1   8   8      949.81      931.89     74.38 o 
   2   8   8        2.97        0.00     21.46 o 
   3   8   8       72.34       71.80     24.77 o 
   4   8   8        1.63       12.40     27.97 o 
   5   8   8       82.11       42.82     39.58 o 
   6   8   8      115.20      108.92     35.82 o 
   7   8   8       30.65        0.00     30.79 o 
   8   8   8      259.88      363.99     60.35 o 
   9   8   8       49.68       53.79     52.67 o 
 -14   9   8       11.32        5.79     37.65 o 
 -13   9   8        0.04        1.59     33.00 o 
 -12   9   8       91.56      130.72     39.91 o 
 -11   9   8      175.77      143.77     41.67 o 
 -10   9   8       99.71       48.50     35.73 o 
  -9   9   8     1037.21     1079.57     75.95 o 
  -8   9   8      261.13      220.88     42.52 o 
  -7   9   8      134.06       96.22     34.49 o 
  -6   9   8       93.04      105.67     29.81 o 
  -5   9   8       77.36       88.72     29.22 o 
  -4   9   8     1301.21     1184.71     73.11 o 
  -3   9   8      101.17      105.57     35.53 o 
  -2   9   8      226.75      248.30     33.91 o 
  -1   9   8        3.16       28.84     23.98 o 
   0   9   8       60.87       89.93     30.03 o 
   1   9   8        8.45       49.87     25.06 o 
   2   9   8        6.14        0.00     26.58 o 
   3   9   8      180.84      316.95     49.46 o 
   4   9   8       33.49        5.50     28.81 o 
   5   9   8      231.49      384.37     46.56 o 
   6   9   8       63.57      150.64     39.33 o 
   7   9   8        4.52        0.00     31.46 o 
   8   9   8      284.06      207.14     52.42 o 
 -12  10   8      153.96      148.90     44.94 o 
 -11  10   8       32.77        0.00     56.38 o 
 -10  10   8        5.02        0.00     58.32 o 
  -9  10   8      154.80      125.01     51.23 o 
  -8  10   8       25.94       21.80     33.54 o 
  -7  10   8       21.16        0.00     24.49 o 
  -6  10   8      258.75      233.23     43.01 o 
  -5  10   8      136.36      145.19     32.88 o 
  -4  10   8        0.04        0.00     21.83 o 
  -3  10   8      335.04      382.06     42.07 o 
  -2  10   8     1171.87     1053.07     58.81 o 
  -1  10   8        0.03        0.00     24.94 o 
   0  10   8      716.62      795.66     55.88 o 
   1  10   8      116.02       87.79     35.99 o 
   2  10   8      127.90      162.20     36.20 o 
   3  10   8       60.41       91.00     51.44 o 
   4  10   8        0.48       10.81     29.80 o 
   5  10   8      216.76      174.68     39.76 o 
   6  10   8       19.34       54.67     35.97 o 
   7  10   8       56.97       20.54     42.13 o 
 -11  11   8        1.14       27.36     42.11 o 
 -10  11   8       36.75       27.82     72.36 o 
  -9  11   8        0.02       19.33     70.09 o 
  -8  11   8      335.38      189.48     64.74 o 
  -7  11   8      382.29      351.91     79.82 o 
  -6  11   8       20.25       85.77     38.87 o 
  -5  11   8       76.73       66.98     35.11 o 
  -4  11   8        3.81        0.00     37.16 o 
  -3  11   8       22.51       20.03     30.76 o 
  -2  11   8        7.15       15.50     36.66 o 
  -1  11   8      167.01      113.42     77.64 o 
   0  11   8      144.10       88.14     48.87 o 
   1  11   8       26.04       69.29     45.84 o 
   2  11   8       31.61       29.89     34.96 o 
   3  11   8      140.46       34.14     37.29 o 
   4  11   8        2.00        0.00     30.15 o 
   5  11   8        0.50        0.00     32.70 o 
  -8  12   8      117.83       10.89     49.93 o 
  -7  12   8      132.81      132.75     59.32 o 
  -6  12   8       46.03       44.47     79.21 o 
  -5  12   8        5.22        0.00     39.54 o 
  -4  12   8        0.42       16.42     46.53 o 
  -3  12   8       13.86        0.00     48.42 o 
  -2  12   8       23.62        1.87     53.63 o 
  -1  12   8       12.92       17.12     58.65 o 
   0  12   8      198.79      381.66    102.99 o 
   1  12   8        2.41        0.00     45.89 o 
   2  12   8      107.80      162.70     58.94 o 
 -19   0   9       97.86      311.51    106.93 o 
 -17   0   9      865.84      818.23    137.23 o 
 -15   0   9     2114.51     2538.54    195.75 o 
 -13   0   9       20.43       25.68     61.93 o 
 -11   0   9      177.79      139.77     60.32 o 
  -9   0   9       19.31       65.58     29.55 o 
  -7   0   9        0.03        0.00     20.78 o 
  -5   0   9        0.03        0.00     22.92 o 
  -3   0   9       21.26       29.87     19.28 o 
  -1   0   9     6942.35     7890.39    213.20 o 
   1   0   9     9174.94     7823.80    218.46 o 
   3   0   9     1836.02     1709.21     87.10 o 
   5   0   9     1565.72     1723.14     97.45 o 
   7   0   9        2.62       25.37     34.59 o 
   9   0   9        1.57        0.00     38.30 o 
  11   0   9       27.41      101.37     51.53 o 
 -19   1   9        6.69        0.00     54.29 o 
 -18   1   9       62.03       54.12     59.28 o 
 -17   1   9       75.29       79.86     57.29 o 
 -16   1   9       76.15       36.64     52.23 o 
 -15   1   9       16.17        6.15     41.67 o 
 -14   1   9       30.15        7.23     29.27 o 
 -13   1   9     1165.38     1278.98     71.59 o 
 -12   1   9      113.45      159.20     33.80 o 
 -11   1   9     2916.62     2902.41     93.47 o 
 -10   1   9      305.76      349.86     40.17 o 
  -9   1   9      538.60      514.92     42.71 o 
  -8   1   9      326.95      402.89     38.13 o 
  -7   1   9      147.48      117.31     23.74 o 
  -6   1   9      236.26      271.11     20.62 o 
  -5   1   9      183.47      183.49     17.68 o 
  -4   1   9      201.79      200.08     24.39 o 
  -3   1   9      635.43      679.45     30.73 o 
  -2   1   9      429.05      569.00     29.84 o 
  -1   1   9      112.11       64.52     17.74 o 
   0   1   9      489.46      585.98     30.39 o 
   1   1   9     5026.90     4417.06     88.17 o 
   2   1   9     1619.02     1404.20     66.51 o 
   3   1   9     2355.58     2253.23     82.57 o 
   4   1   9      586.27      507.04     39.23 o 
   5   1   9       41.38       33.74     29.87 o 
   6   1   9       48.66       21.12     24.90 o 
   7   1   9       13.64        7.08     26.42 o 
   8   1   9       23.85        0.00     26.27 o 
   9   1   9      511.76      553.43     52.66 o 
  10   1   9        1.21        6.00     29.79 o 
  11   1   9      170.41      213.54     69.07 o 
  12   1   9        6.77        0.00     34.80 o 
 -18   2   9       63.31       52.72     55.29 o 
 -17   2   9      551.96      906.59     98.64 o 
 -16   2   9      246.35      385.49    102.42 o 
 -15   2   9      109.78      120.81     39.15 o 
 -14   2   9      320.35      311.72     46.14 o 
 -13   2   9      210.83      236.16     41.57 o 
 -12   2   9       10.75        0.00     22.93 o 
 -11   2   9       65.04       40.83     27.36 o 
 -10   2   9        2.60       11.35     17.70 o 
  -9   2   9      179.38      169.74     24.77 o 
  -8   2   9      286.58      331.27     29.49 o 
  -7   2   9       89.69       67.88     23.19 o 
  -6   2   9      138.46      188.47     32.73 o 
  -5   2   9      303.22      359.69     40.16 o 
  -4   2   9     1777.09     1742.59     59.19 o 
  -3   2   9     6858.25     7314.91    125.52 o 
  -2   2   9     5091.26     5289.94     90.49 o 
  -1   2   9      528.28      626.25     28.61 o 
   0   2   9      243.86      198.32     21.53 o 
   1   2   9     1277.17     1308.32     50.37 o 
   2   2   9      228.78      217.11     26.99 o 
   3   2   9     2698.54     2630.24    179.66 o 
   4   2   9      535.28      482.77     37.97 o 
   5   2   9      193.08      222.55     32.03 o 
   6   2   9       41.93       10.42     25.01 o 
   7   2   9       31.57       46.26     27.11 o 
   8   2   9       76.59       36.87     29.40 o 
   9   2   9       21.15        0.00     27.80 o 
  10   2   9       45.73       39.35     37.41 o 
  11   2   9        0.07        0.00     31.71 o 
  12   2   9       15.06        0.00     50.96 o 
 -18   3   9       12.07       36.40     54.24 o 
 -17   3   9        4.20       27.30     48.23 o 
 -16   3   9        5.12       65.45     37.92 o 
 -15   3   9      718.06      644.07     74.70 o 
 -14   3   9      341.37      450.93     52.49 o 
 -13   3   9      402.74      390.96     47.67 o 
 -12   3   9      445.61      564.75     51.46 o 
 -11   3   9     1821.74     1864.65     79.41 o 
 -10   3   9       23.21        0.00     21.12 o 
  -9   3   9      674.42      664.52     37.94 o 
  -8   3   9      404.91      497.92     41.65 o 
  -7   3   9      482.11      631.05     80.28 o 
  -6   3   9     1580.19     1746.61     67.05 o 
  -5   3   9      167.57      270.59     27.35 o 
  -4   3   9       36.89       49.94     17.56 o 
  -3   3   9        0.83        0.00     14.60 o 
  -2   3   9      285.32      273.95     25.10 o 
  -1   3   9      812.58      724.20     47.57 o 
   0   3   9       48.50       56.52     22.51 o 
   1   3   9     1154.17     1161.82     43.49 o 
   2   3   9      169.22      114.92     40.35 o 
   3   3   9        1.12        0.00     20.86 o 
   4   3   9      646.36      614.62     81.25 o 
   5   3   9      262.06      261.31     42.88 o 
   6   3   9       21.19       28.32     33.84 o 
   7   3   9      659.38      625.45     61.08 o 
   8   3   9      149.47      107.95     39.42 o 
   9   3   9      242.59      228.93     64.47 o 
  10   3   9        0.65       60.59     43.05 o 
  11   3   9      224.99      125.84     69.85 o 
  12   3   9      279.29      305.71     60.99 o 
 -18   4   9        0.26        0.00     50.67 o 
 -17   4   9        2.68        8.93     38.53 o 
 -16   4   9      105.10       80.58     40.61 o 
 -15   4   9       68.59       46.59     36.28 o 
 -14   4   9       91.55       63.08     34.00 o 
 -13   4   9        4.43        0.00     28.69 o 
 -12   4   9       53.08       61.51     25.70 o 
 -11   4   9      562.65      569.64     53.62 o 
 -10   4   9      304.73      230.26     41.88 o 
  -9   4   9       32.22       46.03     24.00 o 
  -8   4   9      875.70      834.14     84.87 o 
  -7   4   9       48.78       25.23     21.82 o 
  -6   4   9      291.64      293.26     65.67 o 
  -5   4   9     1066.17     1004.06    110.80 o 
  -4   4   9     2218.86     2245.94     84.63 o 
  -3   4   9      143.99      199.22     21.97 o 
  -2   4   9      124.18      200.20     23.48 o 
  -1   4   9     2025.69     2225.14     61.10 o 
   0   4   9     1324.49     1212.74     47.02 o 
   1   4   9      104.72       65.78     20.45 o 
   2   4   9       34.65       45.96     30.07 o 
   3   4   9        4.89        0.00     27.20 o 
   4   4   9        2.87        9.49     20.81 o 
   5   4   9      128.80      146.59     37.72 o 
   6   4   9       99.74       93.54     37.30 o 
   7   4   9       41.83        0.00     41.51 o 
   8   4   9        0.93       95.43     36.38 o 
   9   4   9      108.38      109.63     42.33 o 
  10   4   9       11.89        0.00     67.81 o 
  11   4   9      124.04       28.20     42.82 o 
 -17   5   9       20.24        0.00     47.23 o 
 -16   5   9        6.21        0.00     33.23 o 
 -15   5   9      117.01      132.59     42.55 o 
 -14   5   9      439.99      382.11     75.86 o 
 -13   5   9     3021.02     3053.57    198.94 o 
 -12   5   9     1401.16     1476.04    131.66 o 
 -11   5   9      504.01      485.14     47.92 o 
 -10   5   9      299.11      259.98     41.37 o 
  -9   5   9      267.02      179.73     42.60 o 
  -8   5   9      950.86      861.25     58.65 o 
  -7   5   9     3479.76     3526.45    114.87 o 
  -6   5   9        3.24        0.00     19.44 o 
  -5   5   9     1356.42     1453.10     89.63 o 
  -4   5   9        2.51       16.32     19.27 o 
  -3   5   9     1009.17      943.36     40.16 o 
  -2   5   9       37.99       38.85     18.48 o 
  -1   5   9     1907.06     1713.30     55.34 o 
   0   5   9      558.82      522.94     35.40 o 
   1   5   9       74.06       37.56     19.25 o 
   2   5   9       86.23       37.31     24.09 o 
   3   5   9      447.09      508.91     42.43 o 
   4   5   9       57.00        3.11     26.91 o 
   5   5   9      231.32      244.89     49.35 o 
   6   5   9       34.68        7.76     33.41 o 
   7   5   9      900.44      956.99     73.87 o 
   8   5   9      251.05      306.84     52.66 o 
   9   5   9        6.82        0.00     35.41 o 
  10   5   9        5.47       35.68     42.61 o 
  11   5   9       68.85       56.03     47.72 o 
 -17   6   9        0.10       52.23     79.85 o 
 -16   6   9       17.42       35.51     75.84 o 
 -15   6   9       37.36        0.00     39.01 o 
 -14   6   9      140.22      153.14     54.97 o 
 -13   6   9      135.12      112.37     41.33 o 
 -12   6   9      693.96      680.73     52.54 o 
 -11   6   9     2395.99     2160.92    157.73 o 
 -10   6   9       49.20       15.71     27.38 o 
  -9   6   9       98.48       67.82     29.07 o 
  -8   6   9      794.40      810.78     59.11 o 
  -7   6   9      210.81      283.28     64.74 o 
  -6   6   9      856.68      847.79     57.78 o 
  -5   6   9        8.72        0.00     23.25 o 
  -4   6   9      141.17      114.56     29.86 o 
  -3   6   9     4023.79     4006.70     90.49 o 
  -2   6   9       65.18       64.30     20.37 o 
  -1   6   9      122.31      139.67     24.58 o 
   0   6   9      137.03      175.14     26.03 o 
   1   6   9        8.14       16.66     20.49 o 
   2   6   9      254.61      297.14     31.67 o 
   3   6   9     7332.34     7094.62    159.71 o 
   4   6   9       51.25       66.81     35.64 o 
   5   6   9      178.23      227.77     36.90 o 
   6   6   9       21.40       11.88     34.80 o 
   7   6   9      750.35      745.90     70.23 o 
   8   6   9        0.18        0.00     36.57 o 
   9   6   9       63.14      105.06     46.45 o 
  10   6   9       38.78        0.00     62.35 o 
 -16   7   9       64.00        0.00     62.29 o 
 -15   7   9      109.42       33.28     47.28 o 
 -14   7   9        0.62        0.00     32.92 o 
 -13   7   9       50.42       21.90     28.78 o 
 -12   7   9      821.79      827.61     59.47 o 
 -11   7   9      143.93      129.08     37.29 o 
 -10   7   9        6.14       24.72     28.64 o 
  -9   7   9       53.01       64.05     31.04 o 
  -8   7   9      179.51      200.63     37.73 o 
  -7   7   9     3015.73     3346.21    115.92 o 
  -6   7   9       91.05       85.99     30.53 o 
  -5   7   9      244.46      416.03     80.69 o 
  -4   7   9        0.03        2.62     31.32 o 
  -3   7   9      606.73      699.25     55.57 o 
  -2   7   9      162.84      140.65     25.41 o 
  -1   7   9      223.38      228.29     28.54 o 
   0   7   9        9.77       17.40     20.60 o 
   1   7   9     1058.44     1120.85     56.09 o 
   2   7   9      418.03      411.04     38.01 o 
   3   7   9      221.28      227.74     36.68 o 
   4   7   9      140.51      143.15     43.90 o 
   5   7   9      268.85      309.41     41.59 o 
   6   7   9      126.54      178.81     38.97 o 
   7   7   9      658.32      695.55     90.27 o 
   8   7   9      105.87       78.53     44.81 o 
   9   7   9       36.98        0.00     41.51 o 
 -15   8   9       32.67       54.57     40.91 o 
 -14   8   9      106.63       80.21     39.23 o 
 -13   8   9       40.35       44.34     34.91 o 
 -12   8   9       22.11       54.09     30.72 o 
 -11   8   9      182.39      141.57     40.19 o 
 -10   8   9        0.13       34.50     30.05 o 
  -9   8   9      248.90      252.28     83.73 o 
  -8   8   9      415.09      406.09     51.35 o 
  -7   8   9      139.14      171.90     36.06 o 
  -6   8   9       34.60        6.06     28.41 o 
  -5   8   9      160.59      118.59     33.48 o 
  -4   8   9      510.27      582.52     55.66 o 
  -3   8   9       35.17        0.00     28.61 o 
  -2   8   9        3.15       19.99     27.83 o 
  -1   8   9        5.32        0.00     20.14 o 
   0   8   9     1032.15     1126.18     53.57 o 
   1   8   9     2278.34     2263.52     97.59 o 
   2   8   9      129.97      181.06     31.40 o 
   3   8   9        0.02        0.00     25.97 o 
   4   8   9        6.21        0.00     27.95 o 
   5   8   9        8.14       75.84     33.00 o 
   6   8   9       11.33        0.00     28.80 o 
   7   8   9       68.75       79.15     42.59 o 
   8   8   9        2.26        0.00     38.92 o 
 -14   9   9        0.19        5.94     35.98 o 
 -13   9   9       11.64       21.25     35.36 o 
 -12   9   9        0.02        5.53     33.93 o 
 -11   9   9        6.81       12.12     41.86 o 
 -10   9   9        6.09        3.31     31.80 o 
  -9   9   9      894.34     1135.78     95.29 o 
  -8   9   9       11.56       26.87     31.65 o 
  -7   9   9     1048.46     1045.16     85.20 o 
  -6   9   9       46.81        0.00     32.62 o 
  -5   9   9      757.19      880.24    120.68 o 
  -4   9   9      187.36      138.18     36.72 o 
  -3   9   9        6.45        0.00     23.27 o 
  -2   9   9       45.59       95.92     34.04 o 
  -1   9   9       51.04       10.99     36.27 o 
   0   9   9        0.07        0.00     21.89 o 
   1   9   9       66.24       87.04     27.25 o 
   2   9   9        9.54       37.38     27.85 o 
   3   9   9      133.68      222.88     51.98 o 
   4   9   9      236.02      385.60     46.36 o 
   5   9   9      555.72      549.01     54.09 o 
   6   9   9      163.91      104.05     38.17 o 
   7   9   9      235.35      210.31     53.65 o 
 -12  10   9        1.25       43.80     37.66 o 
 -11  10   9        0.27       20.98     44.38 o 
 -10  10   9       21.80        0.00     43.77 o 
  -9  10   9       10.33        0.21     66.88 o 
  -8  10   9       95.18       42.98     36.87 o 
  -7  10   9       35.93       34.68     34.92 o 
  -6  10   9      100.14      133.69     39.29 o 
  -5  10   9        4.76       18.17     28.01 o 
  -4  10   9        6.12        4.21     25.56 o 
  -3  10   9        7.64       10.18     26.54 o 
  -2  10   9      134.28      140.62     43.23 o 
  -1  10   9      277.75      313.75     48.32 o 
   0  10   9      144.56       55.39     36.43 o 
   1  10   9      241.25      187.03     40.58 o 
   2  10   9       28.18       28.22     29.92 o 
   3  10   9        0.01        0.00     34.63 o 
   4  10   9       10.99       21.36     32.40 o 
   5  10   9       62.03       77.45     36.00 o 
   6  10   9       42.45       14.21     37.16 o 
 -10  11   9      174.08      168.12     61.78 o 
  -9  11   9      194.84      198.98     64.70 o 
  -8  11   9       91.36       92.02     78.71 o 
  -7  11   9      438.96      458.90    108.21 o 
  -6  11   9      239.68      182.26     56.67 o 
  -5  11   9      576.74      490.97     75.12 o 
  -4  11   9       32.78       37.89     38.07 o 
  -3  11   9      403.00      335.78     63.32 o 
  -2  11   9       10.25       36.55     34.12 o 
  -1  11   9        3.47        0.00     38.32 o 
   0  11   9      253.62      228.88     62.66 o 
   1  11   9       18.58        0.00     36.54 o 
   2  11   9      105.97       55.64    137.50 o 
   3  11   9      241.81      384.26     65.63 o 
   4  11   9       82.16      188.30     42.02 o 
  -7  12   9       89.94       81.92     78.45 o 
  -6  12   9        0.93        0.00     46.57 o 
  -5  12   9        5.73        0.00     49.56 o 
  -4  12   9       88.83        0.00     69.68 o 
  -3  12   9        2.81      106.53     77.11 o 
  -2  12   9      228.52       79.92     69.15 o 
  -1  12   9       15.69       88.15     49.99 o 
   0  12   9       36.57       73.71     51.30 o 
 -18   0  10      346.50      139.77     95.50 o 
 -16   0  10      512.46      695.17    120.78 o 
 -14   0  10     1036.51     1115.82    132.68 o 
 -12   0  10       70.64      119.37     64.67 o 
 -10   0  10      568.06      659.42    162.21 o 
  -8   0  10      713.06      730.56     58.45 o 
  -6   0  10      119.23      104.92     23.54 o 
  -4   0  10      270.53      210.50     28.76 o 
  -2   0  10     3095.52     3349.26    117.17 o 
   0   0  10     2099.45     2380.43     75.45 o 
   2   0  10     1158.70     1137.97     75.14 o 
   4   0  10        4.87        0.00     30.43 o 
   6   0  10     2032.05     2018.10    278.67 o 
   8   0  10      244.62      276.29     61.37 o 
  10   0  10        6.97        0.00     43.99 o 
 -19   1  10       16.00        0.00     59.47 o 
 -18   1  10      116.64      155.63     64.37 o 
 -17   1  10       29.03       33.95     52.76 o 
 -16   1  10       27.17       19.80     88.78 o 
 -15   1  10        0.04       57.09     48.38 o 
 -14   1  10       40.60       43.83     33.27 o 
 -13   1  10      311.55      296.24     43.72 o 
 -12   1  10      268.52      171.30     35.70 o 
 -11   1  10      235.30      155.53     27.59 o 
 -10   1  10      112.78       84.31     46.64 o 
  -9   1  10        0.34       14.28     37.02 o 
  -8   1  10     3055.22     3209.66    100.72 o 
  -7   1  10      118.15      142.88     24.56 o 
  -6   1  10     3095.87     3250.02     64.13 o 
  -5   1  10      141.88      157.15     17.54 o 
  -4   1  10      749.00      765.67     42.35 o 
  -3   1  10     1401.47     1497.23     47.41 o 
  -2   1  10     2556.26     2436.60     67.80 o 
  -1   1  10       23.96        8.61     15.49 o 
   0   1  10       68.37       31.23     17.49 o 
   1   1  10      101.48       68.42     19.45 o 
   2   1  10      374.50      360.84     73.94 o 
   3   1  10      193.94      184.92     34.34 o 
   4   1  10      184.74      179.19     29.74 o 
   5   1  10      173.28       82.53     28.74 o 
   6   1  10       66.86       60.36     27.72 o 
   7   1  10       23.27       34.34     30.08 o 
   8   1  10       45.34       70.77     40.52 o 
   9   1  10       66.83       66.64     32.96 o 
  10   1  10      327.91      384.07     51.01 o 
  11   1  10       12.21        0.26     33.44 o 
 -18   2  10        6.96       11.90     66.37 o 
 -17   2  10      114.73        0.00     54.15 o 
 -16   2  10       39.62       94.68     55.84 o 
 -15   2  10      129.40      141.08     38.82 o 
 -14   2  10      352.37      305.22    101.47 o 
 -13   2  10       24.51       20.62     30.17 o 
 -12   2  10       82.14       40.02     40.96 o 
 -11   2  10        9.63        2.71     26.63 o 
 -10   2  10     1030.27     1040.25     49.86 o 
  -9   2  10      688.05      693.94     41.31 o 
  -8   2  10      482.45      548.70     44.25 o 
  -7   2  10      156.95      182.00     31.09 o 
  -6   2  10     1009.80     1114.22     47.27 o 
  -5   2  10      152.20      149.03     19.03 o 
  -4   2  10       91.13       76.57     17.85 o 
  -3   2  10       20.83       46.59     16.81 o 
  -2   2  10      259.77      267.66     25.26 o 
  -1   2  10        0.73        0.00     14.75 o 
   0   2  10      352.67      343.21     37.37 o 
   1   2  10      910.33      938.60     79.78 o 
   2   2  10      560.36      672.32     68.94 o 
   3   2  10     1220.13     1413.59     93.19 o 
   4   2  10     1211.19     1038.09     54.18 o 
   5   2  10       23.58        1.62     24.72 o 
   6   2  10      476.69      457.60     44.79 o 
   7   2  10       13.96       26.06     28.80 o 
   8   2  10       11.35        0.00     32.65 o 
   9   2  10       71.79       97.30     43.12 o 
  10   2  10        1.42        7.23     41.59 o 
  11   2  10        1.42       31.00     36.59 o 
 -18   3  10       10.43        2.41     49.63 o 
 -17   3  10       15.24        0.00     76.27 o 
 -16   3  10       44.03       57.43     35.94 o 
 -15   3  10       42.78       39.54     33.50 o 
 -14   3  10      408.84      337.78     48.05 o 
 -13   3  10        3.85        0.00     32.48 o 
 -12   3  10      378.06      365.52     55.24 o 
 -11   3  10      721.15      601.58     52.23 o 
 -10   3  10     2041.99     2010.61     81.87 o 
  -9   3  10     4753.93     4789.33    132.62 o 
  -8   3  10     1498.33     1493.32     67.44 o 
  -7   3  10        0.80        0.00     20.24 o 
  -6   3  10      234.55      248.71     51.26 o 
  -5   3  10     1400.22     1471.73     53.65 o 
  -4   3  10      533.87      701.67     41.21 o 
  -3   3  10      113.21       96.56     17.29 o 
  -2   3  10      751.44      959.75     35.98 o 
  -1   3  10      373.12      352.43     25.15 o 
   0   3  10       53.20       99.19     20.42 o 
   1   3  10       24.54        0.00     28.10 o 
   2   3  10       74.29       77.93     24.66 o 
   3   3  10       14.22       32.63     31.56 o 
   4   3  10        3.12       27.32     30.41 o 
   5   3  10      763.28      642.96     60.02 o 
   6   3  10       47.07       21.02     48.86 o 
   7   3  10      150.87      118.12     43.57 o 
   8   3  10      116.69      144.31     44.48 o 
   9   3  10      196.52      155.11     47.69 o 
  10   3  10       20.41        0.00     49.98 o 
  11   3  10      123.24      123.56     52.17 o 
 -18   4  10       14.57        0.00     50.73 o 
 -17   4  10       17.28       51.95     41.46 o 
 -16   4  10        1.39        0.00     34.74 o 
 -15   4  10       31.92       35.33     35.65 o 
 -14   4  10      150.21      149.72     39.81 o 
 -13   4  10     1335.10      999.99     93.39 o 
 -12   4  10      155.40      102.33     33.18 o 
 -11   4  10       70.06      103.52     30.69 o 
 -10   4  10     1725.27     1353.90     72.72 o 
  -9   4  10      287.24      348.80     39.78 o 
  -8   4  10      459.94      419.26     53.05 o 
  -7   4  10       25.76       39.99     26.21 o 
  -6   4  10      126.84       77.73     25.30 o 
  -5   4  10      395.36      330.31     32.64 o 
  -4   4  10     1275.44     1245.86     54.61 o 
  -3   4  10        2.40        0.13     15.80 o 
  -2   4  10      246.98      196.16     24.19 o 
  -1   4  10      633.18      579.71     37.70 o 
   0   4  10        1.62       11.93     17.60 o 
   1   4  10       53.10      102.83     26.05 o 
   2   4  10     1290.49     1320.68     62.46 o 
   3   4  10      358.05      422.98     40.77 o 
   4   4  10     1075.80      963.90     66.07 o 
   5   4  10      734.88      758.28     84.10 o 
   6   4  10      131.93       85.67     36.68 o 
   7   4  10      268.76      304.64     49.85 o 
   8   4  10      169.60      165.52     46.92 o 
   9   4  10       40.60       52.06     48.95 o 
  10   4  10      130.94      144.37     51.43 o 
 -17   5  10      157.65      291.38     66.69 o 
 -16   5  10       33.96       30.14     39.86 o 
 -15   5  10        6.23        0.00     34.28 o 
 -14   5  10      260.10      273.36     47.56 o 
 -13   5  10      786.13      744.25     61.92 o 
 -12   5  10     1096.98      918.61    167.12 o 
 -11   5  10      108.38      112.32     40.45 o 
 -10   5  10       28.88        6.65     31.93 o 
  -9   5  10     1360.46     1291.05     91.12 o 
  -8   5  10        7.93       39.53     28.45 o 
  -7   5  10      259.13      216.40     35.27 o 
  -6   5  10      316.88      351.76     41.77 o 
  -5   5  10      762.33      771.08     55.52 o 
  -4   5  10     1522.27     1658.74     64.72 o 
  -3   5  10      336.62      353.83     29.70 o 
  -2   5  10      352.25      456.25     33.82 o 
  -1   5  10       17.07        0.00     17.11 o 
   0   5  10        0.36       14.35     18.81 o 
   1   5  10      838.68     1006.40     74.09 o 
   2   5  10       66.55       66.52     26.78 o 
   3   5  10       46.15       32.37     24.55 o 
   4   5  10       15.64       34.00     56.34 o 
   5   5  10      478.49      475.02     53.32 o 
   6   5  10       80.87       82.31     36.11 o 
   7   5  10        1.54       34.23     38.10 o 
   8   5  10      283.53      321.77     95.37 o 
   9   5  10      195.99      138.32     76.66 o 
  10   5  10        6.45       26.15     45.33 o 
 -16   6  10       97.34      120.64     81.52 o 
 -15   6  10        4.03        0.00     65.47 o 
 -14   6  10        6.45       70.93     47.69 o 
 -13   6  10      100.81       83.44     48.64 o 
 -12   6  10        0.29       40.31     32.42 o 
 -11   6  10      236.78      253.69     43.36 o 
 -10   6  10      768.75      698.28     60.01 o 
  -9   6  10        0.31       12.83     26.61 o 
  -8   6  10      136.83      155.98     34.97 o 
  -7   6  10        9.58        0.00     21.33 o 
  -6   6  10      466.60      509.46     51.52 o 
  -5   6  10       98.65       94.19     30.77 o 
  -4   6  10      654.20      717.82     48.00 o 
  -3   6  10      876.09     1041.34     56.18 o 
  -2   6  10      148.63      138.29     24.45 o 
  -1   6  10      103.94      111.98     23.44 o 
   0   6  10       67.52       46.74     42.41 o 
   1   6  10     1064.79     1063.38     50.66 o 
   2   6  10       11.18       74.03     27.70 o 
   3   6  10        0.14       30.72     27.06 o 
   4   6  10        9.65        0.00     31.12 o 
   5   6  10        0.36       12.73     42.41 o 
   6   6  10       77.98      121.53     42.98 o 
   7   6  10       49.68        5.57     58.30 o 
   8   6  10        5.46       40.17     41.58 o 
   9   6  10       19.78        0.00     40.84 o 
 -16   7  10       98.07      113.79     54.70 o 
 -15   7  10       50.12       32.81     55.74 o 
 -14   7  10      117.27       49.77     48.55 o 
 -13   7  10       49.50       71.85     31.77 o 
 -12   7  10       39.02       74.00     61.39 o 
 -11   7  10      548.61      481.20     60.44 o 
 -10   7  10        0.19       42.28     30.77 o 
  -9   7  10        0.00        0.00     29.26 o 
  -8   7  10       18.41       45.74     27.68 o 
  -7   7  10        2.16       25.07     29.18 o 
  -6   7  10      149.56      155.99     37.11 o 
  -5   7  10      272.95      250.72     54.48 o 
  -4   7  10      150.42       97.65     31.54 o 
  -3   7  10      302.48      272.91     36.10 o 
  -2   7  10      538.59      492.78     45.43 o 
  -1   7  10      122.53       60.36     24.32 o 
   0   7  10      115.64      135.52     27.59 o 
   1   7  10        0.33        0.11     23.23 o 
   2   7  10      102.96      207.06     36.07 o 
   3   7  10      518.23      550.66     49.57 o 
   4   7  10      254.72      280.02     57.53 o 
   5   7  10       65.59      130.38     43.62 o 
   6   7  10        4.94        0.00     36.80 o 
   7   7  10       11.03       48.69     42.58 o 
   8   7  10       24.07        6.23     40.33 o 
 -15   8  10       46.98       31.41     51.47 o 
 -14   8  10      153.38      182.17     47.12 o 
 -13   8  10      310.23      276.03     49.26 o 
 -12   8  10       62.51       94.14     49.92 o 
 -11   8  10        3.31        0.00     42.95 o 
 -10   8  10      465.13      599.31     61.97 o 
  -9   8  10      423.13      440.90     54.92 o 
  -8   8  10      478.47      521.10     57.33 o 
  -7   8  10      204.05      228.62     40.07 o 
  -6   8  10      219.02      258.88     77.10 o 
  -5   8  10      125.29      108.70     33.88 o 
  -4   8  10      342.27      384.90     51.60 o 
  -3   8  10       33.88       21.79     30.54 o 
  -2   8  10       23.80       36.55     25.96 o 
  -1   8  10      138.11      171.24     34.83 o 
   0   8  10      440.59      496.10     41.46 o 
   1   8  10        7.36        0.00     23.61 o 
   2   8  10       91.48       90.78     27.86 o 
   3   8  10      355.97      207.50     44.14 o 
   4   8  10       80.03       84.07     31.28 o 
   5   8  10        0.17        0.00     29.59 o 
   6   8  10      624.46      501.39     65.10 o 
   7   8  10      598.27      631.51     91.12 o 
 -13   9  10      506.81      563.89     64.95 o 
 -12   9  10       35.77        7.66     47.74 o 
 -11   9  10       23.61       44.08     42.26 o 
 -10   9  10      191.68      174.26     57.45 o 
  -9   9  10      139.76       96.46     38.83 o 
  -8   9  10      317.12      316.24     55.84 o 
  -7   9  10      303.58      294.63     47.55 o 
  -6   9  10       24.84       31.80     34.06 o 
  -5   9  10      297.31      211.99     42.36 o 
  -4   9  10        0.88        0.00     28.83 o 
  -3   9  10       50.10       58.90     31.53 o 
  -2   9  10       15.60        4.41     27.54 o 
  -1   9  10      181.79      180.35     53.05 o 
   0   9  10       79.62      109.24     31.76 o 
   1   9  10        0.27        1.31     23.38 o 
   2   9  10       46.27       32.27     33.90 o 
   3   9  10        8.77        0.00     51.96 o 
   4   9  10       76.71      128.66     37.60 o 
   5   9  10      133.77      107.59     52.22 o 
   6   9  10        0.24        0.00     37.41 o 
 -12  10  10       22.76        5.13     51.36 o 
 -11  10  10       26.86        0.00     44.55 o 
 -10  10  10      175.71      198.92     60.89 o 
  -9  10  10       43.54       27.50     45.19 o 
  -8  10  10       31.78      146.61     53.88 o 
  -7  10  10       38.54       72.57     37.78 o 
  -6  10  10        0.25        0.00     30.64 o 
  -5  10  10       13.99       53.32     32.61 o 
  -4  10  10        0.83        0.00     31.61 o 
  -3  10  10       50.41       95.02     35.89 o 
  -2  10  10       94.82       52.85     40.84 o 
  -1  10  10      142.52       68.07     51.34 o 
   0  10  10      526.02      705.02     77.84 o 
   1  10  10      179.46      163.64     39.21 o 
   2  10  10       32.26       29.32     32.60 o 
   3  10  10       32.74       57.50     38.16 o 
   4  10  10       34.24       54.08     35.81 o 
  -9  11  10        0.71        0.00     44.92 o 
  -8  11  10      255.58      233.74     83.66 o 
  -7  11  10       24.30       28.60     44.05 o 
  -6  11  10      273.78      196.32     59.02 o 
  -5  11  10        0.08       23.66     44.07 o 
  -4  11  10       11.54       24.91     35.90 o 
  -3  11  10       24.90       18.43     35.11 o 
  -2  11  10        5.11        0.00     32.30 o 
  -1  11  10        0.02        0.44     40.75 o 
   0  11  10      176.16      117.31     56.44 o 
   1  11  10       23.66       49.63     49.20 o 
   2  11  10        0.52       73.79     51.01 o 
 -17   0  11        0.59       17.12     75.90 o 
 -15   0  11      310.63      165.92     84.33 o 
 -13   0  11       12.72       29.89     60.66 o 
 -11   0  11      870.99      921.07    113.19 o 
  -9   0  11     1901.83     1932.52     96.06 o 
  -7   0  11     3746.15     3807.34    137.83 o 
  -5   0  11      131.61       90.08     25.47 o 
  -3   0  11      361.69      354.66     44.10 o 
  -1   0  11     5673.14     5781.53    178.29 o 
   1   0  11     1006.64     1265.17    255.67 o 
   3   0  11       21.29       11.05     31.50 o 
   5   0  11     1712.90     1860.12    108.64 o 
   7   0  11      534.73      795.35    125.69 o 
   9   0  11        0.33       25.06     51.27 o 
 -18   1  11       54.04       34.23     57.31 o 
 -17   1  11        0.60       39.00    131.08 o 
 -16   1  11      122.75      127.14     58.11 o 
 -15   1  11      233.20      480.32     72.97 o 
 -14   1  11      532.28      430.34     55.29 o 
 -13   1  11       71.55       95.77     34.29 o 
 -12   1  11     1031.99     1121.28    110.77 o 
 -11   1  11      611.98      937.27     70.79 o 
 -10   1  11     1508.64     1853.17     79.30 o 
  -9   1  11      498.20      511.57     38.77 o 
  -8   1  11       70.20       27.00     20.07 o 
  -7   1  11      952.74     1003.64     61.21 o 
  -6   1  11       89.82       80.67     19.22 o 
  -5   1  11      761.84      881.08     36.92 o 
  -4   1  11       74.58      120.20     20.09 o 
  -3   1  11      174.48      188.73     23.32 o 
  -2   1  11      437.13      481.37     35.83 o 
  -1   1  11      220.54      237.73     24.71 o 
   0   1  11        1.67        0.00     17.39 o 
   1   1  11     3006.33     3028.11     87.20 o 
   2   1  11      393.81      522.70     40.91 o 
   3   1  11     1631.24     1944.57     87.82 o 
   4   1  11        5.85       24.54     25.07 o 
   5   1  11      196.16      248.63     38.11 o 
   6   1  11       31.46       76.72     29.86 o 
   7   1  11       31.61       74.33     34.31 o 
   8   1  11       35.44       45.01     35.15 o 
   9   1  11        0.00        0.00     43.66 o 
  10   1  11        0.01       35.27     36.89 o 
 -18   2  11       25.96       81.66     57.33 o 
 -17   2  11       20.49       31.26     50.70 o 
 -16   2  11      169.11      224.48     80.35 o 
 -15   2  11      264.39      141.18     42.04 o 
 -14   2  11      453.32      321.64     48.82 o 
 -13   2  11       77.90        0.00     41.01 o 
 -12   2  11     1915.88     1636.53     80.73 o 
 -11   2  11     1314.90     1296.12     70.19 o 
 -10   2  11      428.08      413.66     69.96 o 
  -9   2  11      292.21      315.81     43.59 o 
  -8   2  11      671.68      622.16     54.57 o 
  -7   2  11       10.23        0.00     22.90 o 
  -6   2  11     1544.95     1774.52     60.04 o 
  -5   2  11       15.13       15.49     20.14 o 
  -4   2  11       39.35       24.83     18.97 o 
  -3   2  11      202.97      308.67     24.53 o 
  -2   2  11      117.91      115.85     19.31 o 
  -1   2  11        0.77        0.87     17.14 o 
   0   2  11      645.57      688.97     36.54 o 
   1   2  11      331.61      244.76     55.40 o 
   2   2  11        9.23        0.00     35.52 o 
   3   2  11       48.18       18.99     56.61 o 
   4   2  11       25.06       11.99     31.60 o 
   5   2  11      378.62      363.65     51.18 o 
   6   2  11      560.74      461.82     59.56 o 
   7   2  11      403.53      463.71     60.54 o 
   8   2  11      228.98      262.15     52.90 o 
   9   2  11        7.57        6.95     66.30 o 
  10   2  11       18.28       60.20     38.15 o 
 -18   3  11       22.18       15.64     56.93 o 
 -17   3  11       50.59       90.31     58.80 o 
 -16   3  11       44.01       39.55     46.90 o 
 -15   3  11        6.39        0.00     32.08 o 
 -14   3  11      851.83      767.25     81.50 o 
 -13   3  11       17.67       34.97     37.99 o 
 -12   3  11      159.48      204.21     41.12 o 
 -11   3  11      889.84      814.94     83.58 o 
 -10   3  11     1064.69     1146.85     91.35 o 
  -9   3  11      131.32      103.88     30.44 o 
  -8   3  11       11.32        0.00     24.22 o 
  -7   3  11     1724.79     1667.09     76.96 o 
  -6   3  11      262.87      209.84     34.99 o 
  -5   3  11      170.03      149.28     28.38 o 
  -4   3  11     1261.11     1181.15     58.68 o 
  -3   3  11       79.05       58.22     23.03 o 
  -2   3  11        4.10       19.24     16.55 o 
  -1   3  11        3.71       36.52     17.03 o 
   0   3  11     1026.26     1158.47     52.75 o 
   1   3  11       82.14       56.85     25.50 o 
   2   3  11      378.16      434.50     54.15 o 
   3   3  11        0.06       12.77     43.98 o 
   4   3  11      817.25      868.55    103.66 o 
   5   3  11       46.29        7.88     33.20 o 
   6   3  11       56.23       96.44     43.69 o 
   7   3  11      509.25      451.28     59.56 o 
   8   3  11       10.97       50.67     42.57 o 
   9   3  11      105.16      191.13     52.24 o 
  10   3  11       13.17        0.00     47.19 o 
 -17   4  11        0.15        0.00     34.93 o 
 -16   4  11        4.24       11.71     37.36 o 
 -15   4  11       42.38        0.00     31.60 o 
 -14   4  11      105.62      104.24     36.22 o 
 -13   4  11       73.59       19.82     29.48 o 
 -12   4  11      199.34      134.39     35.53 o 
 -11   4  11      200.17      159.51     56.93 o 
 -10   4  11       56.05       71.42     30.10 o 
  -9   4  11      142.72      110.19     39.87 o 
  -8   4  11     1254.57     1198.05    107.20 o 
  -7   4  11      504.93      573.69     65.23 o 
  -6   4  11        4.73       25.95     27.18 o 
  -5   4  11       10.94       46.12     22.02 o 
  -4   4  11      177.21      147.42     37.43 o 
  -3   4  11      514.81      634.32     36.93 o 
  -2   4  11      175.93      236.21     27.68 o 
  -1   4  11      133.75      164.92     28.76 o 
   0   4  11      170.02      154.54     28.93 o 
   1   4  11        2.39        0.00     22.01 o 
   2   4  11      327.00      311.05     47.53 o 
   3   4  11      275.63      210.82     46.65 o 
   4   4  11     2506.65     2388.99    102.14 o 
   5   4  11     1078.20     1157.38     77.11 o 
   6   4  11       56.07       57.83     36.58 o 
   7   4  11       12.28        7.87     37.48 o 
   8   4  11      137.03      177.79     52.51 o 
   9   4  11        9.71        0.00     50.32 o 
 -17   5  11       57.35      139.06     60.58 o 
 -16   5  11       24.63       89.55     79.05 o 
 -15   5  11      240.34      328.36    102.69 o 
 -14   5  11       29.90        0.00     41.69 o 
 -13   5  11       15.18        0.00     36.98 o 
 -12   5  11       13.98       68.26     40.78 o 
 -11   5  11      276.86      247.54    146.89 o 
 -10   5  11      280.44      241.67     51.82 o 
  -9   5  11      318.46      278.87     81.49 o 
  -8   5  11      542.09      456.01     49.33 o 
  -7   5  11      427.74      524.93     62.08 o 
  -6   5  11      196.62      162.39     33.38 o 
  -5   5  11      204.09      180.01     29.68 o 
  -4   5  11        1.66       16.00     21.30 o 
  -3   5  11      404.51      483.24     42.17 o 
  -2   5  11        0.21        0.00     18.37 o 
  -1   5  11     1333.93     1384.09     54.74 o 
   0   5  11      993.13      959.30     47.90 o 
   1   5  11       35.43       23.55     24.72 o 
   2   5  11      181.96      104.97     32.14 o 
   3   5  11      749.60      751.07     65.49 o 
   4   5  11      193.71      164.54     41.38 o 
   5   5  11        7.21       36.96     33.49 o 
   6   5  11       89.27       16.20     35.84 o 
   7   5  11       19.12        0.00     36.30 o 
   8   5  11        0.24       62.07     42.26 o 
   9   5  11       31.16       92.86     45.92 o 
 -16   6  11       17.08        9.43     67.75 o 
 -15   6  11       54.70        0.00     56.11 o 
 -14   6  11       42.80       34.33     44.65 o 
 -13   6  11        5.46        0.00     58.75 o 
 -12   6  11        1.74        0.00     30.68 o 
 -11   6  11      152.79      117.76     38.04 o 
 -10   6  11       78.53      106.12     48.17 o 
  -9   6  11      110.28      174.31     36.92 o 
  -8   6  11      402.84      307.92     44.70 o 
  -7   6  11      216.83      322.46     44.72 o 
  -6   6  11        1.33        0.00     24.93 o 
  -5   6  11      348.51      445.05     48.57 o 
  -4   6  11        7.50       30.26     23.61 o 
  -3   6  11      331.15      348.58     38.33 o 
  -2   6  11       23.96        0.00     22.91 o 
  -1   6  11        1.21       10.04     19.51 o 
   0   6  11       58.47       26.00     21.94 o 
   1   6  11     1091.79     1296.65     57.99 o 
   2   6  11     1732.86     1583.16     71.98 o 
   3   6  11      856.76      937.88     59.48 o 
   4   6  11        0.27        0.00     31.68 o 
   5   6  11        1.05        0.00     46.92 o 
   6   6  11        1.02       24.56     39.99 o 
   7   6  11       13.06        0.00     38.38 o 
   8   6  11        1.73       35.29     45.49 o 
 -15   7  11      112.87      147.24     79.31 o 
 -14   7  11      116.77      115.23     54.62 o 
 -13   7  11       48.76       18.38     35.23 o 
 -12   7  11      228.23      272.21     50.31 o 
 -11   7  11      291.44      252.77     48.32 o 
 -10   7  11       42.56       16.02     30.39 o 
  -9   7  11       71.95       29.80     30.34 o 
  -8   7  11      201.07      204.22     42.03 o 
  -7   7  11        5.33        1.06     27.28 o 
  -6   7  11      154.17      165.93     36.69 o 
  -5   7  11       75.96      103.01     44.78 o 
  -4   7  11        0.04        0.00     25.32 o 
  -3   7  11      998.88     1164.36     66.91 o 
  -2   7  11      929.68      847.15     56.91 o 
  -1   7  11      341.90      423.47     51.01 o 
   0   7  11      240.70      326.79     60.66 o 
   1   7  11        0.29       16.81     24.82 o 
   2   7  11      116.70      143.29     35.09 o 
   3   7  11        6.76        0.00     27.62 o 
   4   7  11      212.12      222.29     73.03 o 
   5   7  11        3.35        0.00     47.04 o 
   6   7  11       29.23       37.80     50.98 o 
   7   7  11      119.01      113.30     49.03 o 
 -14   8  11       38.04       79.15     48.94 o 
 -13   8  11       59.97       16.39     41.95 o 
 -12   8  11        1.08        9.40     41.02 o 
 -11   8  11       34.94       72.11     48.36 o 
 -10   8  11      302.92      314.57     53.48 o 
  -9   8  11       18.88       33.58     33.01 o 
  -8   8  11      791.82      837.64     87.12 o 
  -7   8  11      544.96      458.91     59.14 o 
  -6   8  11      136.06       64.11     33.39 o 
  -5   8  11      289.49      214.35     40.69 o 
  -4   8  11      164.02      144.35     39.09 o 
  -3   8  11       70.78       74.16     35.37 o 
  -2   8  11       30.37        0.00     25.04 o 
  -1   8  11       16.63       35.64     28.25 o 
   0   8  11      209.19      151.84     31.51 o 
   1   8  11      202.50      270.13     39.34 o 
   2   8  11      177.79      121.77     37.86 o 
   3   8  11       25.61        0.00     48.93 o 
   4   8  11      220.66      204.01     61.84 o 
   5   8  11      113.25      121.26     43.69 o 
   6   8  11      223.45      126.45     50.10 o 
 -13   9  11      268.45      274.99     68.67 o 
 -12   9  11      185.44      240.38     64.05 o 
 -11   9  11       13.01        0.00     37.59 o 
 -10   9  11      457.61      473.98    162.41 o 
  -9   9  11      497.18      325.73     65.50 o 
  -8   9  11      392.54      185.22     72.50 o 
  -7   9  11       99.28      116.80     39.72 o 
  -6   9  11       29.74       42.72     32.93 o 
  -5   9  11      258.51      183.35     98.60 o 
  -4   9  11      225.60      225.79     46.02 o 
  -3   9  11      802.47      965.21     73.79 o 
  -2   9  11      103.23      124.19     38.48 o 
  -1   9  11       37.00       55.38     33.27 o 
   0   9  11       94.87       76.67     33.52 o 
   1   9  11       12.65       17.05     27.15 o 
   2   9  11       45.21       93.24     34.68 o 
   3   9  11        9.07        0.00     35.07 o 
   4   9  11      307.61      226.25     43.07 o 
   5   9  11       19.24       88.72     47.81 o 
 -11  10  11       11.81        0.00     46.01 o 
 -10  10  11      222.81      205.95     63.10 o 
  -9  10  11       63.86       98.43     53.70 o 
  -8  10  11      281.90      225.98     63.20 o 
  -7  10  11      142.32      112.58     51.63 o 
  -6  10  11       88.89       58.00     43.65 o 
  -5  10  11       84.81      138.75     42.07 o 
  -4  10  11       18.53       60.68     36.66 o 
  -3  10  11       97.05      102.92     39.79 o 
  -2  10  11       32.40       36.29     37.05 o 
  -1  10  11       84.01      131.06     46.43 o 
   0  10  11       67.12       18.15     57.32 o 
   1  10  11      140.69       77.19     59.16 o 
   2  10  11       30.65       29.85     32.98 o 
   3  10  11        0.83       28.33     39.06 o 
  -8  11  11        2.15        0.00     54.47 o 
  -7  11  11       28.71       32.15     48.34 o 
  -6  11  11      321.23      379.76    101.92 o 
  -5  11  11      113.53       78.04     51.26 o 
  -4  11  11       28.09       16.78     45.57 o 
  -3  11  11        1.39        0.00     44.22 o 
  -2  11  11       49.49       64.10     57.71 o 
  -1  11  11       11.34       51.14     48.42 o 
   0  11  11      142.45      133.66     59.52 o 
 -18   0  12        0.82       81.12     84.13 o 
 -16   0  12       95.18      157.69     85.80 o 
 -14   0  12      428.39      485.52     99.38 o 
 -12   0  12        2.31       11.58     33.81 o 
 -10   0  12     3205.52     3141.41    131.45 o 
  -8   0  12     6062.94     6222.09    393.70 o 
  -6   0  12       46.09       36.52     30.92 o 
  -4   0  12       27.71       26.76     28.86 o 
  -2   0  12     8150.94     8352.92    236.14 o 
   0   0  12     3938.77     3820.89    167.89 o 
   2   0  12       18.59        0.00     59.05 o 
   4   0  12      116.56       55.07     43.23 o 
   6   0  12       95.49       97.13     47.62 o 
   8   0  12        0.55       31.06     54.74 o 
 -18   1  12       16.22        0.00     60.43 o 
 -17   1  12      164.15      159.07     63.46 o 
 -16   1  12       10.65       45.55     64.30 o 
 -15   1  12       41.69       13.44     47.42 o 
 -14   1  12      446.29      522.60     74.07 o 
 -13   1  12     1075.05      952.99     67.15 o 
 -12   1  12      321.34      345.29     46.16 o 
 -11   1  12       22.71       57.98     29.97 o 
 -10   1  12     2412.56     2692.82    163.06 o 
  -9   1  12     1552.51     1758.89     67.54 o 
  -8   1  12      788.38      814.65     47.63 o 
  -7   1  12       42.28       58.50     22.91 o 
  -6   1  12      243.25      292.46     31.64 o 
  -5   1  12      147.67      154.45     27.40 o 
  -4   1  12      429.33      535.93     46.26 o 
  -3   1  12      170.93      251.44     30.05 o 
  -2   1  12      230.72      253.83     26.87 o 
  -1   1  12      151.95      119.59     23.35 o 
   0   1  12        4.00        3.96     24.08 o 
   1   1  12      618.28      686.25     51.12 o 
   2   1  12     2582.41     2768.88    108.07 o 
   3   1  12       85.27       32.95     47.55 o 
   4   1  12      837.29     1008.48     67.61 o 
   5   1  12       50.56       62.11     45.65 o 
   6   1  12       14.39        0.00     27.12 o 
   7   1  12       25.95       63.14     35.06 o 
   8   1  12       70.56        0.00     43.54 o 
   9   1  12       14.87        0.00     47.58 o 
 -18   2  12        0.36       12.32     59.41 o 
 -17   2  12       13.06       27.46     54.77 o 
 -16   2  12      226.41      270.32     67.16 o 
 -15   2  12       31.18       23.89     35.54 o 
 -14   2  12      285.99      336.65     49.72 o 
 -13   2  12      626.24      647.85     82.19 o 
 -12   2  12     1657.45     1824.44     95.22 o 
 -11   2  12       60.60       26.63     27.89 o 
 -10   2  12      991.76      921.09     51.31 o 
  -9   2  12     1070.08     1207.49     82.88 o 
  -8   2  12      572.17      502.93     52.47 o 
  -7   2  12     2480.91     2451.09     89.25 o 
  -6   2  12     1467.91     1578.53     60.67 o 
  -5   2  12      190.88      133.57     28.40 o 
  -4   2  12     1304.45     1178.35     48.64 o 
  -3   2  12      210.41      207.49     23.67 o 
  -2   2  12     1785.15     1656.10     60.08 o 
  -1   2  12        7.03        7.58     19.72 o 
   0   2  12      761.09      847.87     57.92 o 
   1   2  12      243.81      265.46     44.80 o 
   2   2  12      540.25      587.18     57.35 o 
   3   2  12       39.07       49.17     50.75 o 
   4   2  12       74.60       90.38     36.68 o 
   5   2  12      591.75      715.60    102.26 o 
   6   2  12       41.63       38.56     43.84 o 
   7   2  12       75.92       22.09     41.63 o 
   8   2  12       45.11       15.04     43.76 o 
   9   2  12       95.08      158.69     54.62 o 
 -18   3  12       97.93      170.26     67.19 o 
 -17   3  12      181.60      210.01     63.27 o 
 -16   3  12      184.61      212.13     47.53 o 
 -15   3  12      181.57      171.97     84.42 o 
 -14   3  12        7.07        0.00     32.87 o 
 -13   3  12       50.67       45.62     33.14 o 
 -12   3  12     1124.01     1002.85     67.50 o 
 -11   3  12     2187.73     2308.97     94.78 o 
 -10   3  12      330.61      244.21     52.55 o 
  -9   3  12      854.38      908.45     60.34 o 
  -8   3  12       45.09       43.67     30.60 o 
  -7   3  12      336.06      385.39     42.62 o 
  -6   3  12       96.81      122.36     26.26 o 
  -5   3  12       11.22       19.17     22.55 o 
  -4   3  12       46.12       36.75     23.20 o 
  -3   3  12       29.32       47.37     20.19 o 
  -2   3  12       89.68       74.76     22.70 o 
  -1   3  12      545.67      551.77     42.07 o 
   0   3  12      756.89      769.07     58.72 o 
   1   3  12      772.03      726.00     59.58 o 
   2   3  12     1580.00     1505.10     94.54 o 
   3   3  12       44.55       30.20     46.42 o 
   4   3  12      155.68      165.84     42.50 o 
   5   3  12       94.96       85.29     41.64 o 
   6   3  12      377.39      278.41     54.20 o 
   7   3  12       90.20        0.00     39.85 o 
   8   3  12      192.72      227.31     55.05 o 
   9   3  12       58.27       40.55     45.31 o 
 -17   4  12        2.58        0.00     45.64 o 
 -16   4  12       40.14       57.33     38.06 o 
 -15   4  12       42.68       76.02     38.36 o 
 -14   4  12      218.76      191.40     44.09 o 
 -13   4  12       15.86       41.78     35.76 o 
 -12   4  12      827.48      910.59     91.82 o 
 -11   4  12      119.47        0.00     68.11 o 
 -10   4  12      917.12     1093.54     91.06 o 
  -9   4  12      160.65      163.07     71.46 o 
  -8   4  12     1023.31     1170.56     87.49 o 
  -7   4  12       22.89        0.00     53.23 o 
  -6   4  12     1131.07     1213.40    101.20 o 
  -5   4  12      306.11      256.67     33.90 o 
  -4   4  12      256.94      246.88     33.66 o 
  -3   4  12        0.29       27.10     22.17 o 
  -2   4  12        2.00        6.29     21.05 o 
  -1   4  12      130.78      114.16     25.18 o 
   0   4  12       13.58        0.00     23.31 o 
   1   4  12        3.95        0.00     45.19 o 
   2   4  12      281.91      312.15     50.44 o 
   3   4  12       67.05      119.59     51.26 o 
   4   4  12     1499.19     1418.93     84.10 o 
   5   4  12      754.21      564.65     63.65 o 
   6   4  12      118.64      127.82     63.34 o 
   7   4  12        4.03        0.00     38.74 o 
   8   4  12        0.07        0.00     38.30 o 
 -17   5  12       76.28        9.50     80.79 o 
 -16   5  12       25.10        0.00     65.67 o 
 -15   5  12       23.70       13.21     46.56 o 
 -14   5  12      207.94      150.66     54.85 o 
 -13   5  12       92.94       43.54     41.34 o 
 -12   5  12       46.45       95.58     43.47 o 
 -11   5  12      240.04      108.48     46.46 o 
 -10   5  12      152.75      203.61     52.09 o 
  -9   5  12      432.60      383.91     48.23 o 
  -8   5  12       94.30      106.28     32.74 o 
  -7   5  12       31.75       17.01     26.08 o 
  -6   5  12      227.89      244.40     40.29 o 
  -5   5  12      414.63      523.59     44.59 o 
  -4   5  12       63.37       85.91     29.55 o 
  -3   5  12       48.28       70.04     27.38 o 
  -2   5  12       49.73       67.23     27.05 o 
  -1   5  12      585.66      491.28     39.81 o 
   0   5  12       67.50       10.25     26.82 o 
   1   5  12        1.13        2.47     31.04 o 
   2   5  12        5.19        2.85     35.81 o 
   3   5  12       16.78       42.16     49.37 o 
   4   5  12      264.15      163.93     52.73 o 
   5   5  12       20.41       21.59     39.42 o 
   6   5  12       94.96       87.35     42.40 o 
   7   5  12       27.50        0.00     36.20 o 
   8   5  12      345.60      386.84     62.50 o 
 -16   6  12        7.61       54.10     79.38 o 
 -15   6  12       89.48      141.31     83.53 o 
 -14   6  12      288.95      174.95     87.07 o 
 -13   6  12        1.03        0.00     32.48 o 
 -12   6  12      182.10      138.65     41.67 o 
 -11   6  12       24.60       42.26     32.42 o 
 -10   6  12      153.08      105.22     36.42 o 
  -9   6  12       10.42       20.95     29.42 o 
  -8   6  12      260.98      417.70     50.63 o 
  -7   6  12       32.19       26.53     28.98 o 
  -6   6  12     2394.02     2807.33    182.44 o 
  -5   6  12       45.58       10.37     28.38 o 
  -4   6  12       17.29       57.46     28.27 o 
  -3   6  12       70.82       41.49     26.79 o 
  -2   6  12      730.25      820.69     69.04 o 
  -1   6  12       19.94       42.08     28.47 o 
   0   6  12      172.77      115.74     27.31 o 
   1   6  12      139.58      125.40     33.43 o 
   2   6  12      248.41      255.57     41.21 o 
   3   6  12      129.85      132.01     81.22 o 
   4   6  12      194.96      275.23     55.59 o 
   5   6  12       10.74       97.05     41.38 o 
   6   6  12      287.12      263.63     55.20 o 
   7   6  12      124.82        0.00     76.72 o 
 -15   7  12       26.27       17.56     50.10 o 
 -14   7  12        0.59       36.66     45.22 o 
 -13   7  12       14.17       36.42     90.68 o 
 -12   7  12       13.34        0.00     42.18 o 
 -11   7  12      372.40      377.29     54.05 o 
 -10   7  12       20.14       45.75     34.04 o 
  -9   7  12       80.05       96.15     35.46 o 
  -8   7  12       54.27      113.61     36.11 o 
  -7   7  12       13.84       39.63     32.21 o 
  -6   7  12      230.35      213.90     42.57 o 
  -5   7  12       23.47       66.39     31.40 o 
  -4   7  12        4.65        8.79     25.45 o 
  -3   7  12       22.47       31.55     29.53 o 
  -2   7  12      810.54      926.91     60.35 o 
  -1   7  12      105.45      158.95     36.12 o 
   0   7  12        1.81        0.00     25.45 o 
   1   7  12        1.89       22.96     30.17 o 
   2   7  12      248.22      315.64     49.29 o 
   3   7  12        2.96       31.21     51.25 o 
   4   7  12       56.80        0.00     51.57 o 
   5   7  12       54.87       54.60     38.28 o 
   6   7  12      101.36       84.40     43.46 o 
 -14   8  12       77.81       89.31     54.24 o 
 -13   8  12      129.00      136.62     55.23 o 
 -12   8  12       95.82       71.02     57.91 o 
 -11   8  12       11.73        0.00     43.07 o 
 -10   8  12        3.48       40.24     45.50 o 
  -9   8  12        0.92        4.43     31.63 o 
  -8   8  12      700.53      935.09     83.65 o 
  -7   8  12        0.27       26.61     33.09 o 
  -6   8  12       47.71       74.34     38.14 o 
  -5   8  12      203.13      253.15     45.44 o 
  -4   8  12      115.34      160.19     40.56 o 
  -3   8  12       50.16        0.00     27.15 o 
  -2   8  12       11.02       46.62     31.47 o 
  -1   8  12      763.74      719.32     57.49 o 
   0   8  12        3.63       24.23     26.84 o 
   1   8  12      139.91      122.44     37.14 o 
   2   8  12       29.71       59.21     41.68 o 
   3   8  12        8.56        0.00     60.82 o 
   4   8  12      260.10      237.06     52.80 o 
   5   8  12       35.56      150.97     46.67 o 
 -12   9  12        3.60        0.00     44.34 o 
 -11   9  12       24.26        0.00     41.50 o 
 -10   9  12       47.38       40.21     51.24 o 
  -9   9  12        8.03       41.85     71.62 o 
  -8   9  12       25.51        0.00     39.67 o 
  -7   9  12       28.44       45.21     34.16 o 
  -6   9  12       24.88        0.00     30.69 o 
  -5   9  12       22.08        0.00     33.17 o 
  -4   9  12      293.92      351.35     52.92 o 
  -3   9  12       15.85        5.53     33.29 o 
  -2   9  12        1.09        0.00     32.69 o 
  -1   9  12       29.02       40.52     32.61 o 
   0   9  12        1.85        5.51     30.78 o 
   1   9  12        2.86       36.15     32.07 o 
   2   9  12       30.33       49.31     33.75 o 
   3   9  12       84.01      110.15     40.09 o 
 -10  10  12      505.67      595.18    134.52 o 
  -9  10  12       86.34       82.30     53.81 o 
  -8  10  12       71.55       63.83     77.38 o 
  -7  10  12      122.12      190.18     57.04 o 
  -6  10  12       23.36       12.03     41.68 o 
  -5  10  12       73.95       94.62     53.06 o 
  -4  10  12       85.95       70.70     81.52 o 
  -3  10  12       11.58      102.69     52.89 o 
  -2  10  12      214.52      240.58     61.35 o 
  -1  10  12       59.04        0.00     46.17 o 
   0  10  12       12.70       57.46     41.00 o 
   1  10  12      176.33      175.58     52.06 o 
  -6  11  12      118.61      127.77     55.01 o 
  -5  11  12       11.64       44.73     54.08 o 
  -4  11  12       15.46        0.00     55.67 o 
  -3  11  12        8.75        5.22     47.66 o 
 -17   0  13      149.94      128.94     89.28 o 
 -15   0  13      364.12      330.17    101.12 o 
 -13   0  13        4.55        8.03     58.38 o 
 -11   0  13     2484.62     2871.73    130.41 o 
  -9   0  13        1.14       22.70     34.97 o 
  -7   0  13       79.92       44.53     35.52 o 
  -5   0  13       73.51      114.62     37.00 o 
  -3   0  13     1419.12     1388.76     81.86 o 
  -1   0  13      622.22      618.14     71.26 o 
   1   0  13      215.82      240.37     50.97 o 
   3   0  13       42.69       20.11     35.21 o 
   5   0  13      732.83      731.57    114.32 o 
   7   0  13       10.28        0.00    105.83 o 
 -18   1  13        2.96        0.00     51.82 o 
 -17   1  13       31.65      137.46     65.94 o 
 -16   1  13        3.47        0.00     50.08 o 
 -15   1  13      260.57      411.16     74.03 o 
 -14   1  13        6.41       14.02     46.98 o 
 -13   1  13      466.10      441.88     54.67 o 
 -12   1  13      469.22      471.06     53.53 o 
 -11   1  13       42.20      106.09     34.93 o 
 -10   1  13      888.89      828.31     51.41 o 
  -9   1  13     2649.26     2834.10     88.51 o 
  -8   1  13     2772.59     2907.36     88.42 o 
  -7   1  13     6003.33     5920.08    157.75 o 
  -6   1  13       50.53       43.09     23.53 o 
  -5   1  13     1513.81     1336.16     57.46 o 
  -4   1  13      349.47      280.92     32.83 o 
  -3   1  13       22.76       51.74     24.22 o 
  -2   1  13       57.36      100.93     24.36 o 
  -1   1  13       24.90        0.00     25.01 o 
   0   1  13       15.54       16.77     25.08 o 
   1   1  13      288.69      196.90     36.65 o 
   2   1  13      142.99      187.33     39.16 o 
   3   1  13       73.57      129.26     47.10 o 
   4   1  13      317.46      277.51     51.92 o 
   5   1  13      507.80      511.73     60.83 o 
   6   1  13      691.77      586.96     66.74 o 
   7   1  13      867.38      848.62     87.11 o 
   8   1  13       42.10        0.00     34.12 o 
 -17   2  13       60.49       62.33     57.88 o 
 -16   2  13      172.42      133.48    139.94 o 
 -15   2  13       18.91       19.97     49.36 o 
 -14   2  13      168.06      112.92     39.43 o 
 -13   2  13       70.22       35.57     33.89 o 
 -12   2  13      663.75      620.01     57.36 o 
 -11   2  13      547.90      631.15     57.30 o 
 -10   2  13      165.29      163.51     38.36 o 
  -9   2  13      726.22      674.97     55.40 o 
  -8   2  13      488.69      620.74     56.78 o 
  -7   2  13      616.32      662.56     44.32 o 
  -6   2  13      174.22       85.82     26.45 o 
  -5   2  13        1.44        0.00     20.15 o 
  -4   2  13      296.45      249.20     41.96 o 
  -3   2  13      209.34      177.73     39.59 o 
  -2   2  13       22.13        0.00     24.40 o 
  -1   2  13      613.96      755.27     48.18 o 
   0   2  13      163.51      152.89     32.11 o 
   1   2  13       78.95       63.05     51.96 o 
   2   2  13       93.61       25.48     36.13 o 
   3   2  13        0.04        2.66     44.47 o 
   4   2  13      348.64      332.04     50.02 o 
   5   2  13       64.19       44.66     39.43 o 
   6   2  13       13.18        0.00     38.75 o 
   7   2  13        0.79        7.14     42.48 o 
   8   2  13       11.68       62.39     75.96 o 
 -17   3  13       15.45        0.00     48.90 o 
 -16   3  13       47.28       52.42     40.22 o 
 -15   3  13        6.14        0.52     37.29 o 
 -14   3  13      449.31      366.37     73.40 o 
 -13   3  13      433.37      358.36     51.29 o 
 -12   3  13       64.50      108.63     35.56 o 
 -11   3  13     1383.65     1377.18     76.87 o 
 -10   3  13       50.80       41.29     31.61 o 
  -9   3  13       50.94        0.00     28.60 o 
  -8   3  13      500.52      516.30     56.56 o 
  -7   3  13     1528.64     1466.68     75.26 o 
  -6   3  13       46.32       45.83     29.83 o 
  -5   3  13      410.62      458.01     65.86 o 
  -4   3  13      262.59      169.85     43.26 o 
  -3   3  13     1012.47     1159.53     58.09 o 
  -2   3  13        1.78        0.00     27.13 o 
  -1   3  13      395.86      375.96     39.26 o 
   0   3  13      334.14      393.59     50.16 o 
   1   3  13       28.56       45.43     43.25 o 
   2   3  13        0.06        0.00     34.07 o 
   3   3  13      261.71      342.78     67.60 o 
   4   3  13      660.62      629.26     84.07 o 
   5   3  13      389.03      394.54     58.53 o 
   6   3  13      532.28      432.96     63.76 o 
   7   3  13      774.63      838.54     83.62 o 
   8   3  13        1.33        0.00     45.44 o 
 -17   4  13        2.01       39.93     52.06 o 
 -16   4  13        1.27        0.00     34.72 o 
 -15   4  13      272.50      190.70     60.40 o 
 -14   4  13        0.62        0.00     52.60 o 
 -13   4  13       71.53       50.47     43.33 o 
 -12   4  13       33.41       88.71     68.55 o 
 -11   4  13      588.94      514.89    199.52 o 
 -10   4  13      545.37      601.96     75.21 o 
  -9   4  13       37.59       59.06     39.70 o 
  -8   4  13       13.06       29.06     37.78 o 
  -7   4  13       36.55       38.07     32.00 o 
  -6   4  13       44.60        0.00     22.86 o 
  -5   4  13       58.86       31.97     25.19 o 
  -4   4  13     1581.25     1461.88     94.92 o 
  -3   4  13       93.89      142.29     32.55 o 
  -2   4  13       11.39        9.66     24.74 o 
  -1   4  13        2.08       26.58     26.15 o 
   0   4  13      163.28      230.27     44.31 o 
   1   4  13       65.98       52.34     37.26 o 
   2   4  13       58.00       30.34     50.56 o 
   3   4  13      321.14      351.86     99.75 o 
   4   4  13       92.19       80.10     40.48 o 
   5   4  13        9.16        2.68     39.69 o 
   6   4  13        5.94        0.00     36.59 o 
   7   4  13      108.64       88.34     47.73 o 
 -16   5  13        2.45       11.30     66.27 o 
 -15   5  13       15.67        0.00     65.87 o 
 -14   5  13       21.00       55.59     46.18 o 
 -13   5  13      527.93      515.28    103.99 o 
 -12   5  13       91.21       81.35     46.95 o 
 -11   5  13      902.07      909.42    118.04 o 
 -10   5  13       54.05       34.24     35.41 o 
  -9   5  13     1491.37     1488.58     82.56 o 
  -8   5  13       11.34        0.00     28.28 o 
  -7   5  13        8.54        5.07     29.39 o 
  -6   5  13      106.07       60.64     33.27 o 
  -5   5  13       62.52      126.43     42.21 o 
  -4   5  13        1.26       11.65     26.36 o 
  -3   5  13      607.79      630.53     49.75 o 
  -2   5  13        3.61        0.00     23.36 o 
  -1   5  13       19.62       37.11     23.56 o 
   0   5  13      278.48      361.87     60.33 o 
   1   5  13      200.83      224.24     45.27 o 
   2   5  13       20.26        0.00     34.97 o 
   3   5  13      554.36      608.55     83.91 o 
   4   5  13       40.34        5.77     36.89 o 
   5   5  13       18.87       42.14     56.76 o 
   6   5  13       22.28        0.00     57.73 o 
   7   5  13       33.86        0.00     43.49 o 
 -15   6  13       38.79        0.00     72.09 o 
 -14   6  13       52.01        0.00     59.65 o 
 -13   6  13      253.92      262.66     64.13 o 
 -12   6  13        6.87       29.06     35.40 o 
 -11   6  13       52.88       59.05     37.23 o 
 -10   6  13      155.11      223.30     45.93 o 
  -9   6  13      418.19      365.59     51.74 o 
  -8   6  13      141.85      126.51     37.86 o 
  -7   6  13      890.20     1002.95     73.12 o 
  -6   6  13      126.93       97.93     35.51 o 
  -5   6  13      363.01      437.15     47.08 o 
  -4   6  13      136.97      117.51     30.86 o 
  -3   6  13       16.94       14.06     28.17 o 
  -2   6  13       46.95        7.20     27.54 o 
  -1   6  13      225.44      210.15     36.56 o 
   0   6  13       76.90       34.46     30.23 o 
   1   6  13        7.99       17.86     29.97 o 
   2   6  13       44.33        0.00     35.91 o 
   3   6  13      110.65       51.70     54.82 o 
   4   6  13       17.05        0.00     38.47 o 
   5   6  13       81.53       94.38     43.05 o 
   6   6  13        6.58        0.00     34.06 o 
 -14   7  13        5.33        7.49     51.66 o 
 -13   7  13       38.59        4.36     60.05 o 
 -12   7  13       52.15       17.81     45.21 o 
 -11   7  13     1346.18     1276.38    104.27 o 
 -10   7  13        2.94       68.60     35.74 o 
  -9   7  13      329.03      426.63     55.23 o 
  -8   7  13        1.66       30.75     30.88 o 
  -7   7  13      197.82      178.52     41.96 o 
  -6   7  13      612.17      495.11     60.79 o 
  -5   7  13      163.79      170.23     50.31 o 
  -4   7  13       46.18       13.90     26.58 o 
  -3   7  13       64.79        8.23     29.62 o 
  -2   7  13      525.47      512.33     51.06 o 
  -1   7  13      251.55      275.47     41.35 o 
   0   7  13        3.84       19.77     39.42 o 
   1   7  13      201.44      325.62     45.27 o 
   2   7  13      129.57      194.95     54.07 o 
   3   7  13      249.19      273.78     68.10 o 
   4   7  13       31.95       23.80     40.28 o 
   5   7  13        5.34        4.27     40.33 o 
 -13   8  13       26.85       70.49     55.74 o 
 -12   8  13      205.77       73.18     50.88 o 
 -11   8  13      556.32      392.88     72.79 o 
 -10   8  13      111.03       94.95     51.29 o 
  -9   8  13      148.10      163.78     54.10 o 
  -8   8  13       34.48        0.00     29.88 o 
  -7   8  13        0.97        0.00     39.31 o 
  -6   8  13        0.06       33.79     32.63 o 
  -5   8  13        7.01       26.46     32.51 o 
  -4   8  13      376.63      290.62     50.10 o 
  -3   8  13       53.74       40.13     30.46 o 
  -2   8  13       42.74        7.86     32.89 o 
  -1   8  13        0.26       24.75     31.66 o 
   0   8  13       29.25        0.00     29.21 o 
   1   8  13      137.72       97.52     41.89 o 
   2   8  13        0.28        5.51     40.69 o 
   3   8  13       13.39        0.00     58.95 o 
   4   8  13       30.83        0.00     41.78 o 
 -11   9  13       25.58        3.29     59.55 o 
 -10   9  13        2.92        0.00     73.86 o 
  -9   9  13        0.88        0.00     61.73 o 
  -8   9  13        0.18        0.00     39.44 o 
  -7   9  13      604.90      672.18    115.93 o 
  -6   9  13       23.66        0.00     42.95 o 
  -5   9  13       19.62        7.30     41.81 o 
  -4   9  13       64.95       50.66     45.51 o 
  -3   9  13       21.02       17.51     46.19 o 
  -2   9  13        2.12       21.03     38.40 o 
  -1   9  13      190.01      176.47     38.38 o 
   0   9  13       62.12       96.48     44.01 o 
   1   9  13      269.06      376.16     63.83 o 
   2   9  13       68.73       34.00     55.64 o 
  -8  10  13       15.20       26.66     47.38 o 
  -7  10  13       17.67       41.13     45.86 o 
  -6  10  13      118.02       67.74     78.18 o 
  -5  10  13      218.38      214.03     62.42 o 
  -4  10  13       55.93       86.74     55.25 o 
  -3  10  13       19.87       69.43     52.45 o 
  -2  10  13       14.03       39.62     65.20 o 
  -1  10  13       66.63       87.15     53.68 o 
 -16   0  14        1.49       78.31     83.93 o 
 -14   0  14        0.14        0.00     58.92 o 
 -12   0  14        1.56       21.39     37.89 o 
 -10   0  14     4023.95     4513.22    173.35 o 
  -8   0  14       35.63       21.69     34.52 o 
  -6   0  14     3743.81     4068.66    217.88 o 
  -4   0  14     1237.84     1298.66    134.15 o 
  -2   0  14        0.82       44.20     37.31 o 
   0   0  14       98.07       79.55     41.77 o 
   2   0  14      600.24      666.69    110.41 o 
   4   0  14      658.53      645.79     77.09 o 
   6   0  14      104.87        2.40     49.24 o 
 -17   1  14        7.40        0.00     54.20 o 
 -16   1  14       25.68       15.82     52.71 o 
 -15   1  14       34.85       20.12     49.68 o 
 -14   1  14       60.27       37.23     48.95 o 
 -13   1  14        0.26       12.15     32.70 o 
 -12   1  14        8.10        0.00     31.53 o 
 -11   1  14        4.01        0.00     24.47 o 
 -10   1  14     2112.53     2065.50     79.94 o 
  -9   1  14      572.37      592.55     55.29 o 
  -8   1  14     1669.04     1635.68     79.95 o 
  -7   1  14      972.59     1026.42    106.92 o 
  -6   1  14     1102.94      976.24     88.51 o 
  -5   1  14      129.99       97.36     31.75 o 
  -4   1  14        2.26        0.00     27.47 o 
  -3   1  14      151.62      104.80     26.00 o 
  -2   1  14       48.67       51.41     26.51 o 
  -1   1  14        0.03        0.00     24.81 o 
   0   1  14        7.50        0.00     27.37 o 
   1   1  14        4.72        0.00     35.17 o 
   2   1  14       38.23       50.75     96.80 o 
   3   1  14        0.22        0.00     33.38 o 
   4   1  14        3.65        0.00     42.04 o 
   5   1  14      264.35      274.15     57.38 o 
   6   1  14        4.12        0.00     43.54 o 
   7   1  14       12.62        0.00     36.22 o 
 -17   2  14       60.43        0.00     51.84 o 
 -16   2  14        5.62       48.77     52.98 o 
 -15   2  14        0.90        0.00     45.21 o 
 -14   2  14        8.85       20.03     35.28 o 
 -13   2  14       88.93       63.12     36.72 o 
 -12   2  14      143.08      180.77     54.93 o 
 -11   2  14       16.31        1.82     33.32 o 
 -10   2  14      490.78      546.13     55.70 o 
  -9   2  14      190.30       94.57     34.23 o 
  -8   2  14     1449.85     1611.21    100.61 o 
  -7   2  14     3389.09     3324.03    114.07 o 
  -6   2  14      242.35      347.54     37.72 o 
  -5   2  14       10.13        0.00     22.10 o 
  -4   2  14      502.40      516.17     38.63 o 
  -3   2  14      452.32      368.60     37.84 o 
  -2   2  14       66.94       64.06     29.49 o 
  -1   2  14      344.01      411.04     49.75 o 
   0   2  14        6.80        0.00     47.92 o 
   1   2  14     1406.71     1319.19     79.89 o 
   2   2  14      239.32      358.88     54.39 o 
   3   2  14       62.94       13.75     50.18 o 
   4   2  14      295.34      216.21     51.57 o 
   5   2  14      346.32      280.74     56.25 o 
   6   2  14      363.39      363.80     63.13 o 
   7   2  14      194.44      104.98     61.72 o 
 -17   3  14       95.07      104.57     82.32 o 
 -16   3  14        0.82        4.61     49.23 o 
 -15   3  14      110.78       92.62     42.56 o 
 -14   3  14       57.63       58.92     40.13 o 
 -13   3  14      172.03      100.82     37.99 o 
 -12   3  14       12.73        0.00     31.08 o 
 -11   3  14      126.38      150.22     42.19 o 
 -10   3  14        0.04       33.50     42.13 o 
  -9   3  14      669.72      581.37     91.82 o 
  -8   3  14      465.53      569.47     89.45 o 
  -7   3  14       85.70       95.72     61.26 o 
  -6   3  14       26.84        0.00     27.36 o 
  -5   3  14       48.34       78.62     27.52 o 
  -4   3  14       21.44        0.00     23.59 o 
  -3   3  14      363.07      414.96     42.22 o 
  -2   3  14       10.96       36.51     27.14 o 
  -1   3  14      675.49      785.31     69.82 o 
   0   3  14        0.01        0.00     36.06 o 
   1   3  14       50.45       67.17     39.73 o 
   2   3  14      241.60      239.70     48.97 o 
   3   3  14        4.33        0.00     48.99 o 
   4   3  14        3.42        5.17     39.74 o 
   5   3  14        1.45        0.00     40.36 o 
   6   3  14        9.39       35.81     45.24 o 
 -16   4  14        1.57        0.00     84.46 o 
 -15   4  14       10.55       71.50     54.35 o 
 -14   4  14        1.28       10.80     47.86 o 
 -13   4  14      462.88      416.65    170.00 o 
 -12   4  14       47.03       21.17     68.25 o 
 -11   4  14       49.72       25.03     40.29 o 
 -10   4  14       90.88       78.89     44.71 o 
  -9   4  14       54.71       25.56     38.88 o 
  -8   4  14      561.27      550.37     73.64 o 
  -7   4  14      230.01      304.10     74.98 o 
  -6   4  14      581.04      566.30     62.29 o 
  -5   4  14      366.36      339.27     41.19 o 
  -4   4  14      314.34      223.19     42.78 o 
  -3   4  14        0.22        0.00     27.02 o 
  -2   4  14      133.23      100.54     42.25 o 
  -1   4  14      166.16      222.92     45.63 o 
   0   4  14      337.31      361.14     52.42 o 
   1   4  14      393.49      485.25     60.14 o 
   2   4  14      176.70       92.39     44.09 o 
   3   4  14        8.96        0.00     45.53 o 
   4   4  14       72.71        0.00     50.36 o 
   5   4  14       16.80        0.00     38.00 o 
   6   4  14       19.60       38.17     46.68 o 
 -16   5  14       14.63        0.00     67.28 o 
 -15   5  14       17.77       28.69     68.01 o 
 -14   5  14      118.07       69.68     69.15 o 
 -13   5  14        5.24        0.00     41.86 o 
 -12   5  14      265.21      154.68     76.81 o 
 -11   5  14       41.99        2.98     82.52 o 
 -10   5  14      301.19      191.79     43.44 o 
  -9   5  14       92.35      165.54     41.64 o 
  -8   5  14      412.26      335.20     51.18 o 
  -7   5  14       45.49       27.67     34.42 o 
  -6   5  14      171.94      113.23     32.01 o 
  -5   5  14       68.89       58.75     39.61 o 
  -4   5  14       66.66       16.92     27.43 o 
  -3   5  14        0.85        0.00     26.09 o 
  -2   5  14      300.69      518.34     48.95 o 
  -1   5  14       36.91        0.00     47.42 o 
   0   5  14      154.15      148.65     44.91 o 
   1   5  14       77.42       70.88     43.07 o 
   2   5  14       13.37       52.46     42.95 o 
   3   5  14      145.83      128.86     62.87 o 
   4   5  14       64.46        0.84     41.55 o 
   5   5  14       96.11      103.42     47.86 o 
 -15   6  14        0.35        4.82     69.35 o 
 -14   6  14      319.29      299.78     68.51 o 
 -13   6  14       23.89       23.79     46.59 o 
 -12   6  14      135.66      121.34     50.56 o 
 -11   6  14        4.51       13.07     31.68 o 
 -10   6  14       17.05       27.97     33.76 o 
  -9   6  14       89.45       47.98     35.14 o 
  -8   6  14       15.85       33.87     32.88 o 
  -7   6  14        0.10        0.00     26.81 o 
  -6   6  14      904.04      942.91     73.58 o 
  -5   6  14        0.31       19.72     28.13 o 
  -4   6  14      464.97      573.93     64.56 o 
  -3   6  14        8.96        8.13     27.84 o 
  -2   6  14      309.04      401.65     47.22 o 
  -1   6  14       67.28      131.74     38.14 o 
   0   6  14        4.67        0.00     34.31 o 
   1   6  14        8.72        0.00     36.92 o 
   2   6  14       66.23      109.31     63.37 o 
   3   6  14        0.23        0.00     49.69 o 
   4   6  14        1.18       45.13     40.91 o 
 -14   7  14       80.22        0.00     72.49 o 
 -13   7  14       68.82      119.79     54.71 o 
 -12   7  14        0.28        0.00     39.18 o 
 -11   7  14      113.65       51.30     64.80 o 
 -10   7  14       21.98       14.38     63.30 o 
  -9   7  14      129.55       91.52     45.35 o 
  -8   7  14      158.26      124.70     40.61 o 
  -7   7  14      261.01      174.59     52.44 o 
  -6   7  14      390.07      345.27     51.39 o 
  -5   7  14        0.10        0.00     35.22 o 
  -4   7  14       71.07       61.03     32.04 o 
  -3   7  14      275.41      202.76     39.83 o 
  -2   7  14       93.99       78.33     44.06 o 
  -1   7  14       71.46       76.25     33.40 o 
   0   7  14       50.51      124.84     43.42 o 
   1   7  14       49.50       14.13     49.19 o 
   2   7  14       16.39       33.41     42.11 o 
   3   7  14       81.01        0.00     55.46 o 
 -12   8  14       48.11       39.78     49.97 o 
 -11   8  14        4.10        0.00     43.02 o 
 -10   8  14       31.70        0.00     38.05 o 
  -9   8  14       45.48       37.18     45.10 o 
  -8   8  14       79.85       23.21     43.38 o 
  -7   8  14       50.55       35.90     45.11 o 
  -6   8  14      162.46      192.79     53.05 o 
  -5   8  14       47.79       51.76     91.05 o 
  -4   8  14      306.34      444.45     70.67 o 
  -3   8  14       56.15       18.30     37.55 o 
  -2   8  14      281.58      374.89     56.94 o 
  -1   8  14       33.02       75.03     41.05 o 
   0   8  14       44.36       70.61     44.84 o 
   1   8  14       92.55      176.80     80.85 o 
   2   8  14       31.35       69.57     61.60 o 
 -10   9  14        0.27       19.46     52.60 o 
  -9   9  14       81.22       44.98     49.87 o 
  -8   9  14      139.64      109.63     63.80 o 
  -7   9  14      175.80      107.64     48.61 o 
  -6   9  14       12.28       13.58     43.27 o 
  -5   9  14       98.40       79.62     52.02 o 
  -4   9  14        4.57        0.00     62.16 o 
  -3   9  14       40.16      125.65     81.12 o 
  -2   9  14      110.61       99.28     49.08 o 
  -1   9  14        9.59       39.46     41.72 o 
   0   9  14        1.10        0.00     39.66 o 
 -17   0  15        2.90        0.00     78.31 o 
 -15   0  15      311.49      147.39     85.94 o 
 -13   0  15       95.94        6.02     64.33 o 
 -11   0  15     1290.73     1564.58    132.35 o 
  -9   0  15     3375.51     3667.33    302.78 o 
  -7   0  15      189.57      131.21     65.61 o 
  -5   0  15     2295.65     2151.73    162.04 o 
  -3   0  15       85.95       62.56     39.87 o 
  -1   0  15        0.29       72.58     46.04 o 
   1   0  15       84.81      121.98     73.43 o 
   3   0  15      557.87      744.18    289.00 o 
   5   0  15        5.50        0.00     46.67 o 
 -17   1  15       33.46        2.33     55.35 o 
 -16   1  15       91.17       96.77    113.02 o 
 -15   1  15      207.06      282.14     68.57 o 
 -14   1  15       56.89       38.91     49.86 o 
 -13   1  15      618.71      837.38     72.36 o 
 -12   1  15       44.82       77.89     38.77 o 
 -11   1  15       44.93        4.80     34.11 o 
 -10   1  15      447.11      433.51     44.41 o 
  -9   1  15       12.76       19.73     31.31 o 
  -8   1  15      187.35      225.46     43.35 o 
  -7   1  15      146.17      148.76     39.49 o 
  -6   1  15     1398.61     1206.80     76.36 o 
  -5   1  15      137.60      228.96     54.92 o 
  -4   1  15        5.62        0.00     30.65 o 
  -3   1  15     1178.34     1318.32    104.08 o 
  -2   1  15       10.70        0.00     27.26 o 
  -1   1  15     1016.67     1294.90     69.25 o 
   0   1  15      308.93      350.21     42.96 o 
   1   1  15       71.52       53.38     54.19 o 
   2   1  15        0.13        0.00     46.97 o 
   3   1  15       28.51       20.07     40.07 o 
   4   1  15        6.60       15.76     39.47 o 
   5   1  15       27.04       86.96     47.52 o 
   6   1  15        7.97       20.35     56.87 o 
 -16   2  15       76.24       13.87     52.22 o 
 -15   2  15       24.62       63.67     54.08 o 
 -14   2  15        5.41       11.58     38.47 o 
 -13   2  15        0.05        0.00     44.06 o 
 -12   2  15      251.54      148.04     58.29 o 
 -11   2  15      254.14      313.12     49.15 o 
 -10   2  15      234.71      154.46     40.86 o 
  -9   2  15      243.69      237.09     42.90 o 
  -8   2  15       51.12       41.86     32.72 o 
  -7   2  15      353.88      357.93     48.21 o 
  -6   2  15      653.09      646.85     58.43 o 
  -5   2  15       23.13        4.20     49.10 o 
  -4   2  15      286.83      393.84     47.90 o 
  -3   2  15      225.11      179.30     52.71 o 
  -2   2  15       55.70       71.11     35.31 o 
  -1   2  15        0.31        0.00     33.46 o 
   0   2  15       47.60        7.27     36.80 o 
   1   2  15      301.09      368.53     66.75 o 
   2   2  15       17.94        0.00     46.10 o 
   3   2  15       46.38      114.18     59.10 o 
   4   2  15       26.58        0.00     51.21 o 
   5   2  15      490.06      401.15     64.12 o 
 -16   3  15      115.46       21.40     53.40 o 
 -15   3  15       27.07      155.51     45.51 o 
 -14   3  15       20.13        5.62     47.37 o 
 -13   3  15       90.82      143.42     72.26 o 
 -12   3  15       98.03      197.78     58.95 o 
 -11   3  15      191.15      212.06     55.52 o 
 -10   3  15        5.04       23.99     43.17 o 
  -9   3  15      247.82      245.70     58.63 o 
  -8   3  15      267.60      316.69     73.36 o 
  -7   3  15      597.41      670.00     80.76 o 
  -6   3  15       59.05       55.16     27.31 o 
  -5   3  15       73.82      115.78     33.44 o 
  -4   3  15     1293.18     1365.38     88.57 o 
  -3   3  15      264.14      255.04     45.50 o 
  -2   3  15        1.13        0.00     43.21 o 
  -1   3  15      144.21      217.31     45.79 o 
   0   3  15      103.90      165.98     48.79 o 
   1   3  15      397.40      444.48     58.68 o 
   2   3  15        6.71        6.36     52.89 o 
   3   3  15        0.10        0.00     35.25 o 
   4   3  15       22.87       52.11     41.41 o 
   5   3  15        3.83       51.65     46.78 o 
 -15   4  15       26.73       84.13     83.86 o 
 -14   4  15       12.14        0.00     71.29 o 
 -13   4  15       92.98       77.04     53.76 o 
 -12   4  15      331.34      422.02     74.33 o 
 -11   4  15      296.86      370.77     71.96 o 
 -10   4  15      100.20      174.95     54.82 o 
  -9   4  15       16.07        0.00     39.66 o 
  -8   4  15        0.31        9.76     33.43 o 
  -7   4  15       71.33       95.78     31.67 o 
  -6   4  15      156.34      130.03     33.63 o 
  -5   4  15        1.17       16.16     28.69 o 
  -4   4  15      167.52      168.72     37.11 o 
  -3   4  15       89.17      115.01     32.90 o 
  -2   4  15      103.68      113.61     51.38 o 
  -1   4  15        5.47        0.00     39.89 o 
   0   4  15       90.01      104.92     42.83 o 
   1   4  15       36.70        0.00     38.97 o 
   2   4  15      133.16      125.82     48.49 o 
   3   4  15      180.13      222.02     70.74 o 
   4   4  15       97.72       79.76     44.55 o 
   5   4  15       99.16       21.01     46.88 o 
 -15   5  15       17.99        0.00     75.03 o 
 -14   5  15        0.22        0.00     77.51 o 
 -13   5  15       12.43       66.88     80.32 o 
 -12   5  15      164.62       59.12     81.66 o 
 -11   5  15        4.69        0.00     29.00 o 
 -10   5  15       75.41       62.57     37.64 o 
  -9   5  15       55.72      112.84     37.65 o 
  -8   5  15       94.61      129.20     41.12 o 
  -7   5  15      226.76      237.46     46.69 o 
  -6   5  15       98.07       19.08     30.78 o 
  -5   5  15       42.21       53.84     29.88 o 
  -4   5  15        1.23        0.00     27.13 o 
  -3   5  15       57.15      112.00     34.19 o 
  -2   5  15      211.38      259.26     50.23 o 
  -1   5  15        7.55        0.00     47.48 o 
   0   5  15        5.81       28.58     51.03 o 
   1   5  15       54.52       28.50     41.97 o 
   2   5  15       96.85       65.42     46.52 o 
   3   5  15       33.89        0.00     54.03 o 
   4   5  15        5.88        6.02     54.18 o 
 -14   6  15       23.46       26.16     52.90 o 
 -13   6  15        0.23        0.00     35.81 o 
 -12   6  15        6.11       33.73     43.94 o 
 -11   6  15        4.51       29.18     55.11 o 
 -10   6  15        0.05        0.00     39.25 o 
  -9   6  15        3.69        0.00     35.41 o 
  -8   6  15        0.00        8.22     31.18 o 
  -7   6  15      127.59      147.98     42.66 o 
  -6   6  15        2.63        0.00     30.67 o 
  -5   6  15        0.73        0.00     28.28 o 
  -4   6  15      137.81      111.97     54.62 o 
  -3   6  15       76.87       46.43     44.31 o 
  -2   6  15       96.81       73.78     34.93 o 
  -1   6  15       34.52       74.77     53.63 o 
   0   6  15      163.83      160.04     59.18 o 
   1   6  15        1.52        7.75     53.79 o 
   2   6  15        7.75       70.93     46.41 o 
   3   6  15       21.41        0.00     55.46 o 
 -12   7  15       19.04       21.61     46.78 o 
 -11   7  15        4.61        0.00     41.35 o 
 -10   7  15      105.84       93.90     97.44 o 
  -9   7  15       17.99        0.00     41.44 o 
  -8   7  15        0.08        0.00     40.78 o 
  -7   7  15      189.13      282.78     63.44 o 
  -6   7  15       25.00       66.29     47.45 o 
  -5   7  15       30.03       12.93     68.55 o 
  -4   7  15       11.45       27.97     36.94 o 
  -3   7  15       78.74       71.08     38.97 o 
  -2   7  15        3.74        0.00     44.35 o 
  -1   7  15        3.87        0.00     34.00 o 
   0   7  15       15.08        0.00     49.29 o 
   1   7  15        6.74       11.64     97.17 o 
   2   7  15       17.97        0.00     51.83 o 
 -11   8  15      218.89      186.61     58.86 o 
 -10   8  15        0.09        0.00     34.91 o 
  -9   8  15        5.89        0.00     44.13 o 
  -8   8  15       29.65        0.00     39.40 o 
  -7   8  15        0.86        0.00     62.16 o 
  -6   8  15        3.78       51.02     44.97 o 
  -5   8  15       16.99      124.20     53.21 o 
  -4   8  15       14.76        0.00     44.71 o 
  -3   8  15       70.75      147.87     46.39 o 
  -2   8  15       43.88       28.01     63.70 o 
  -1   8  15       30.63       88.43     43.87 o 
   0   8  15       16.79        1.77     51.89 o 
  -7   9  15      109.72      148.87     57.91 o 
  -6   9  15        1.94        0.00     43.24 o 
  -5   9  15       37.77       71.21     54.02 o 
  -4   9  15       25.67        3.15     48.95 o 
 -16   0  16        0.92       84.80     83.66 o 
 -14   0  16      212.39      245.30     91.82 o 
 -12   0  16      785.82      739.31    118.97 o 
 -10   0  16       26.69        0.00     36.56 o 
  -8   0  16      362.67      437.23     95.77 o 
  -6   0  16     3041.21     3321.19    206.65 o 
  -4   0  16     1428.79     1649.29    151.74 o 
  -2   0  16       21.55       74.29     52.85 o 
   0   0  16        3.92        0.25     57.68 o 
   2   0  16        2.90       30.23     71.16 o 
   4   0  16       21.21       35.86     53.17 o 
 -16   1  16        0.02      119.63     61.27 o 
 -15   1  16        0.18        0.00     72.53 o 
 -14   1  16       42.59      107.92     54.80 o 
 -13   1  16       32.57        4.82     37.27 o 
 -12   1  16       20.20       35.34     38.79 o 
 -11   1  16      154.10      116.23     40.37 o 
 -10   1  16        1.33        0.00     32.96 o 
  -9   1  16       33.79       53.68     39.02 o 
  -8   1  16      185.40      205.18     79.11 o 
  -7   1  16     1668.37     1771.06     99.06 o 
  -6   1  16      299.68      289.56     59.16 o 
  -5   1  16        0.70       15.80     74.33 o 
  -4   1  16        8.21        4.32     43.58 o 
  -3   1  16       54.60      100.77     39.81 o 
  -2   1  16      265.28      467.73     51.80 o 
  -1   1  16        1.48        2.21     30.02 o 
   0   1  16       75.98      154.23     37.47 o 
   1   1  16       20.86        0.00     35.12 o 
   2   1  16       32.23        0.00     36.99 o 
   3   1  16        1.59        0.00     37.21 o 
   4   1  16       60.38       70.00     45.48 o 
 -16   2  16       62.93       40.07     61.67 o 
 -15   2  16        1.31        0.00     49.87 o 
 -14   2  16      270.05      334.54     56.30 o 
 -13   2  16       14.10        0.00     34.06 o 
 -12   2  16       35.99       97.01     39.86 o 
 -11   2  16       99.09       69.84     38.49 o 
 -10   2  16      333.76      299.39     49.63 o 
  -9   2  16      928.27      903.36     74.54 o 
  -8   2  16        0.04        0.00     40.56 o 
  -7   2  16       78.48       62.88     46.41 o 
  -6   2  16      718.33      764.29    108.84 o 
  -5   2  16       13.47        0.00     40.28 o 
  -4   2  16       95.83       36.89     99.18 o 
  -3   2  16      107.30      173.61     56.19 o 
  -2   2  16       29.36        0.00     40.81 o 
  -1   2  16       37.60        9.44     36.05 o 
   0   2  16       16.93        0.00     36.56 o 
   1   2  16       26.86       41.03     41.89 o 
   2   2  16        0.00        0.00     50.96 o 
   3   2  16       20.39       35.93     43.21 o 
   4   2  16       97.46       86.52     53.22 o 
 -15   3  16       74.99      235.20    110.08 o 
 -14   3  16        4.49        0.00     50.62 o 
 -13   3  16        3.35        0.00     45.04 o 
 -12   3  16       85.03       43.08     49.61 o 
 -11   3  16        9.64        0.00     45.67 o 
 -10   3  16      227.69      188.99     56.64 o 
  -9   3  16       11.54        0.00     44.65 o 
  -8   3  16        9.66       46.11     50.02 o 
  -7   3  16        3.92        9.52     33.69 o 
  -6   3  16      154.76      136.45     76.98 o 
  -5   3  16       22.21       21.16     30.43 o 
  -4   3  16        2.80       22.58     35.65 o 
  -3   3  16      160.61      113.98     51.91 o 
  -2   3  16       78.73      129.30     55.61 o 
  -1   3  16      157.22      175.89     55.72 o 
   0   3  16       44.99        0.00     43.75 o 
   1   3  16      269.43      384.03     59.18 o 
   2   3  16        1.72        1.61     62.76 o 
   3   3  16        0.66       57.93     41.68 o 
   4   3  16       78.87        0.00     44.83 o 
 -15   4  16       33.73       75.50     88.41 o 
 -14   4  16       69.81       32.30     86.74 o 
 -13   4  16       27.25      119.98     83.26 o 
 -12   4  16       20.24       31.70     71.02 o 
 -11   4  16        0.07        0.00     43.11 o 
 -10   4  16      613.98      647.12    136.43 o 
  -9   4  16      221.11      320.98     52.08 o 
  -8   4  16      280.16      331.45     51.90 o 
  -7   4  16     1095.85     1229.83     82.12 o 
  -6   4  16      205.86      251.17     52.13 o 
  -5   4  16       56.65       43.81     32.42 o 
  -4   4  16       11.24        0.00     28.08 o 
  -3   4  16       65.08       87.84     50.76 o 
  -2   4  16        9.00       42.58     50.46 o 
  -1   4  16        0.00       24.14     47.37 o 
   0   4  16       20.67       29.81     48.32 o 
   1   4  16       10.85       15.35     40.70 o 
   2   4  16       78.29       51.67     55.25 o 
   3   4  16        9.65       14.95     40.58 o 
 -14   5  16       74.59       74.70     76.97 o 
 -13   5  16       31.07       70.75     87.81 o 
 -12   5  16      140.86      151.88     83.59 o 
 -11   5  16        6.28        0.00     46.68 o 
 -10   5  16       55.03       94.39     51.36 o 
  -9   5  16        0.43        5.00     38.74 o 
  -8   5  16        0.00       24.11     34.50 o 
  -7   5  16       30.89       15.49     33.32 o 
  -6   5  16       74.63       47.74     32.46 o 
  -5   5  16      552.82      610.08     91.78 o 
  -4   5  16      360.16      357.68     47.24 o 
  -3   5  16      276.39      227.82     63.78 o 
  -2   5  16       67.71       47.28     48.09 o 
  -1   5  16       23.39       76.03     55.23 o 
   0   5  16       19.66        0.00     47.57 o 
   1   5  16       76.50       68.13     57.48 o 
   2   5  16      241.68      283.24     70.60 o 
 -13   6  16       57.59       90.61     50.33 o 
 -12   6  16      328.72      287.86     65.66 o 
 -11   6  16        0.01       58.99     48.98 o 
 -10   6  16      540.16      893.53    150.54 o 
  -9   6  16       63.17       88.93     49.42 o 
  -8   6  16       78.92      110.25     51.79 o 
  -7   6  16        0.23       17.73     49.32 o 
  -6   6  16        9.83       27.40     37.09 o 
  -5   6  16      227.60      249.94     50.62 o 
  -4   6  16       90.87      108.06     43.00 o 
  -3   6  16       45.47        0.00     40.32 o 
  -2   6  16      152.28      153.16     59.66 o 
  -1   6  16        2.19        0.00     48.94 o 
   0   6  16        0.13        0.00     55.27 o 
   1   6  16        0.04       24.80     55.60 o 
 -11   7  16       29.92       36.68     46.02 o 
 -10   7  16       11.51       13.53     43.10 o 
  -9   7  16      233.24      218.41     61.39 o 
  -8   7  16        6.34        8.27     41.63 o 
  -7   7  16       14.52       56.76     48.24 o 
  -6   7  16      344.68      416.94    194.04 o 
  -5   7  16       24.84       61.61     38.97 o 
  -4   7  16       23.79       16.10     37.29 o 
  -3   7  16        6.00       28.38     42.44 o 
  -2   7  16        0.46        0.00     47.65 o 
  -1   7  16        1.76       51.71     55.61 o 
  -8   8  16        0.40        7.20     49.74 o 
  -7   8  16       23.48       88.01     54.18 o 
  -6   8  16        5.28       14.70     65.10 o 
  -5   8  16       94.04       92.31     53.65 o 
  -4   8  16        2.88        0.00     38.55 o 
 -15   0  17       84.13       91.89     82.39 o 
 -13   0  17       15.73       71.36     76.10 o 
 -11   0  17       79.59      119.64     49.92 o 
  -9   0  17        3.54        0.00     54.10 o 
  -7   0  17       14.57       61.86     62.60 o 
  -5   0  17        0.40        0.00     58.18 o 
  -3   0  17      175.50      178.89     81.12 o 
  -1   0  17      140.44      106.20     52.33 o 
   1   0  17        7.61       33.57     63.20 o 
   3   0  17      229.29      296.07     69.33 o 
 -15   1  17       40.78       54.50     56.95 o 
 -14   1  17       12.24        0.00     51.14 o 
 -13   1  17        2.28       58.80     52.36 o 
 -12   1  17      315.89      203.12     47.97 o 
 -11   1  17      463.07      528.55     60.91 o 
 -10   1  17        9.59       14.60     35.50 o 
  -9   1  17     1979.10     2316.19    107.45 o 
  -8   1  17      697.57      496.51     58.17 o 
  -7   1  17     1160.24     1173.42     92.97 o 
  -6   1  17       52.08       37.04     53.23 o 
  -5   1  17        7.54        1.48     44.11 o 
  -4   1  17       97.84       80.55     51.63 o 
  -3   1  17       35.48       21.09     61.83 o 
  -2   1  17       33.43       87.60     49.19 o 
  -1   1  17        0.00        0.00     47.24 o 
   0   1  17        0.52       53.80     39.51 o 
   1   1  17       11.38       59.73     51.87 o 
   2   1  17        0.84       42.75     41.65 o 
 -15   2  17      189.12      151.33     80.52 o 
 -14   2  17        5.18       89.88     58.18 o 
 -13   2  17       28.28        0.00     48.64 o 
 -12   2  17       17.70        0.00     42.30 o 
 -11   2  17       57.88       67.16     49.98 o 
 -10   2  17        6.33        4.97     46.03 o 
  -9   2  17        2.76        0.00     55.91 o 
  -8   2  17      462.40      422.80     72.47 o 
  -7   2  17        0.37       69.12     49.12 o 
  -6   2  17      224.71      201.10     57.46 o 
  -5   2  17      216.03      299.74     97.91 o 
  -4   2  17      361.31      389.22    106.67 o 
  -3   2  17      217.51      350.86     67.28 o 
  -2   2  17        1.84        0.00     46.58 o 
  -1   2  17       22.52        0.00    101.08 o 
   0   2  17       81.08       49.74     41.38 o 
   1   2  17       80.48       91.94     45.82 o 
   2   2  17        5.68       26.26     40.65 o 
 -14   3  17        3.04       83.39     93.02 o 
 -13   3  17      103.50       41.20     77.17 o 
 -12   3  17      220.21      249.71     94.96 o 
 -11   3  17      150.14      251.75     64.32 o 
 -10   3  17       82.04       55.73     93.66 o 
  -9   3  17      278.43      289.31     64.99 o 
  -8   3  17       98.45       63.95     48.23 o 
  -7   3  17     1100.97     1151.97     80.44 o 
  -6   3  17       75.38       40.72     35.50 o 
  -5   3  17     1033.77      871.94    149.84 o 
  -4   3  17        0.48        0.00     44.00 o 
  -3   3  17      368.50      303.48     67.47 o 
  -2   3  17      114.87       70.67    105.76 o 
  -1   3  17        0.77        0.00     49.96 o 
   0   3  17       64.49        0.17     52.48 o 
   1   3  17        4.29        0.00     39.77 o 
   2   3  17       80.75        0.00     53.25 o 
 -13   4  17       13.17        1.54     73.70 o 
 -12   4  17        1.56        0.00     74.97 o 
 -11   4  17       26.81        0.00     76.37 o 
 -10   4  17        0.48        0.00     74.77 o 
  -9   4  17        0.41       38.61     46.87 o 
  -8   4  17        4.67       43.13     45.94 o 
  -7   4  17       48.79       63.46     47.31 o 
  -6   4  17       90.56      141.49     48.24 o 
  -5   4  17      244.12      315.59     52.00 o 
  -4   4  17       95.13      138.19     55.01 o 
  -3   4  17      332.41      480.31     78.65 o 
  -2   4  17      153.63      172.36     61.51 o 
  -1   4  17      226.27      239.07     88.14 o 
   0   4  17        5.59       13.14     54.36 o 
   1   4  17       28.43       26.32     88.21 o 
 -12   5  17      121.94      165.13    110.28 o 
 -11   5  17       11.59       61.84     51.08 o 
 -10   5  17       86.64      180.67     59.77 o 
  -9   5  17        1.41        0.86     44.49 o 
  -8   5  17       13.61        0.00     41.03 o 
  -7   5  17      209.49      358.41     69.16 o 
  -6   5  17      161.90      149.70     44.51 o 
  -5   5  17      227.14      150.99     64.42 o 
  -4   5  17        0.13      126.07     54.16 o 
  -3   5  17      159.37      191.59     66.43 o 
  -2   5  17       38.74       96.73     55.28 o 
  -1   5  17       15.72       25.54     53.57 o 
   0   5  17       97.89        2.28     55.34 o 
 -11   6  17       20.59        0.67     47.57 o 
 -10   6  17       13.48        0.00     48.23 o 
  -9   6  17      351.05      497.39    114.46 o 
  -8   6  17       69.99      118.48     52.24 o 
  -7   6  17        0.62        0.00     39.79 o 
  -6   6  17        8.83       36.42     38.04 o 
  -5   6  17       62.01       69.92     41.14 o 
  -4   6  17      114.51       93.29     42.56 o 
  -3   6  17       56.68       46.31     65.04 o 
  -2   6  17        0.00       20.69     77.61 o 
  -8   7  17      171.51       74.04     76.14 o 
  -7   7  17      112.93       83.01     54.18 o 
  -6   7  17        8.48        0.00     82.42 o 
  -5   7  17       27.88       75.30     42.80 o 
  -4   7  17        1.11        0.00     39.06 o 
 -14   0  18     1099.23     1411.95    163.31 o 
 -12   0  18        0.93        0.00     62.53 o 
 -10   0  18      200.22      250.05     87.74 o 
  -8   0  18        0.37       57.58     73.76 o 
  -6   0  18       31.08      117.30     77.58 o 
  -4   0  18       37.27       78.98     74.97 o 
  -2   0  18      361.69      555.20    112.35 o 
   0   0  18      395.81      370.02    101.52 o 
 -14   1  18        4.59        0.00     48.94 o 
 -13   1  18       29.14        0.00     54.04 o 
 -12   1  18        0.38        0.00     36.73 o 
 -11   1  18       15.90       26.87     39.23 o 
 -10   1  18        1.37       19.40     40.27 o 
  -9   1  18       49.93       22.95     46.71 o 
  -8   1  18      130.51      173.60     57.46 o 
  -7   1  18      176.87      129.34     80.32 o 
  -6   1  18        9.64        0.00     62.33 o 
  -5   1  18        5.56        0.00     68.01 o 
  -4   1  18       70.06       19.86     71.36 o 
  -3   1  18       39.70       83.80     67.34 o 
  -2   1  18       64.40       73.96     65.71 o 
  -1   1  18        0.49        0.00     42.79 o 
   0   1  18        0.56        0.00     55.05 o 
 -13   2  18        0.30       17.52     73.83 o 
 -12   2  18      252.18      352.37    101.85 o 
 -11   2  18       74.27       39.12     76.37 o 
 -10   2  18       85.58       15.72     65.81 o 
  -9   2  18       51.44        0.00     66.01 o 
  -8   2  18        0.43       27.69     72.03 o 
  -7   2  18       38.29        0.00     67.75 o 
  -6   2  18        7.55       18.66     69.82 o 
  -5   2  18        0.54       81.12     81.92 o 
  -4   2  18      169.51       71.89     83.19 o 
  -3   2  18      304.11      367.95     96.57 o 
  -2   2  18      157.55      151.91     60.14 o 
  -1   2  18      215.40      102.28     56.84 o 
   0   2  18      189.33      217.79     66.08 o 
 -13   3  18       90.60       32.64     82.39 o 
 -12   3  18        0.39        0.00     71.62 o 
 -11   3  18       22.09       36.71     82.19 o 
 -10   3  18       26.64      150.54     92.96 o 
  -9   3  18       43.23       65.61     68.48 o 
  -8   3  18        1.20        0.00     45.08 o 
  -7   3  18       19.34       22.45     45.62 o 
  -6   3  18      313.06      346.35    105.93 o 
  -5   3  18      183.64      351.30    106.60 o 
  -4   3  18      492.39      557.08    123.12 o 
  -3   3  18        0.71        0.00     43.31 o 
  -2   3  18      124.92       91.45     56.29 o 
  -1   3  18       11.66        4.80     51.34 o 
 -12   4  18      119.86      106.93     92.22 o 
 -11   4  18        0.56       44.00     82.59 o 
 -10   4  18      141.31       96.87     54.68 o 
  -9   4  18       81.13        0.00     42.68 o 
  -8   4  18       73.43       87.72     50.15 o 
  -7   4  18      181.33       71.15     53.39 o 
  -6   4  18      279.65      401.32    113.12 o 
  -5   4  18       12.01        0.00     78.11 o 
  -4   4  18      167.15      242.64     65.92 o 
  -3   4  18       99.11      147.65     60.39 o 
  -2   4  18       74.89      134.89     61.78 o 
  -1   4  18       19.76       82.74     59.94 o 
 -10   5  18       98.13      134.82     56.26 o 
  -9   5  18        9.37        0.00     43.79 o 
  -8   5  18        2.17       15.43     65.14 o 
  -7   5  18       36.21       28.85     52.05 o 
  -6   5  18      195.71      229.46    113.39 o 
  -5   5  18        1.58        0.00     49.81 o 
  -4   5  18       16.83       18.98     53.02 o 
  -3   5  18        3.92       78.52     59.33 o 
 -11   0  19       18.18        0.00     63.93 o 
  -9   0  19        0.45        0.00     68.61 o 
  -7   0  19       82.51      189.39     84.20 o 
  -5   0  19       11.17        0.00     63.93 o 
  -3   0  19       26.94       58.18     74.43 o 
 -12   1  19      136.98      198.62     89.08 o 
 -11   1  19       23.58       10.37     69.15 o 
 -10   1  19      115.29       56.64     78.71 o 
  -9   1  19      101.63       43.34     75.90 o 
  -8   1  19        1.02        0.00     62.40 o 
  -7   1  19      101.35       40.26     71.76 o 
  -6   1  19        1.12        3.81     63.33 o 
  -5   1  19      232.31      454.76    109.07 o 
  -4   1  19        0.17        0.00     70.62 o 
  -3   1  19       24.33       92.56     82.99 o 
  -2   1  19      161.71       96.30     82.19 o 
 -11   2  19       11.03       14.78     73.36 o 
 -10   2  19      145.76      188.86     94.36 o 
  -9   2  19        0.25        0.00     69.82 o 
  -8   2  19      115.89        0.00     68.41 o 
  -7   2  19        3.05        0.00     62.26 o 
  -6   2  19       35.61       20.46     74.97 o 
  -5   2  19        1.33        0.00     68.15 o 
  -4   2  19       68.26        0.00     65.27 o 
  -3   2  19       12.58        7.89     73.16 o 
 -10   3  19      162.39      206.38     96.77 o 
  -9   3  19       71.05       59.00     53.94 o 
  -8   3  19      355.24      445.10    138.63 o 
  -7   3  19        0.24        0.00     62.53 o 
  -6   3  19     1022.75     1008.96    155.35 o 
  -5   3  19      163.29      163.44     95.43 o 
  -4   3  19       75.44       43.47     81.45 o 
  -8   4  19        1.06       41.56     52.29 o 
  -7   4  19      125.96      149.47     98.98 o 
  -6   4  19        2.18        0.00     79.11 o 
                                                 
